# Supplementary material for: Exploration of Human Skin Phageome to Reveal Endolysins and Novel Antimicrobial Peptides for Therapeutic Applications
Source: Microbiologyopen. 2025 Nov 9;14(6):e70115. doi: 10.1002/mbo3.70115 (PMC12597775; doi:10.1002/mbo3.70115)
Supplement: Supplementary file 5 — Table S2: Endolysin host predition. [file MBO3-14-e70115-s002.xlsx]

## Sheet: Sheet 1 - Supplementary Table 1
Table S2. Endolysin host predition
Word	Count	Fasta Files
Staphylococcus	229	2, 7, 9, 16, 17, 21, 22, 29, 36, 39, 42, 43, 44, 47, 56, 57, 60, 61, 63, 66, 67, 68, 79, 84, 87, 91, 94, 96, 103, 104, 111, 112, 113, 115, 117, 125, 128, 132, 136, 143, 146, 152, 154, 156, 157, 163, 165, 167, 169, 171, 172, 189, 190, 193, 195, 202, 203, 208, 209, 211, 214, 219, 221, 224, 225, 227, 234, 244, 247, 248, 250, 252, 255, 257, 262, 268, 273, 275, 278, 284, 287, 298, 300, 302, 308, 311, …
Corynebacterium	107	3, 27, 49, 52, 54, 58, 73, 83, 106, 118, 121, 126, 129, 135, 140, 160, 162, 173, 177, 180, 181, 182, 183, 235, 253, 259, 261, 280, 285, 299, 312, 316, 321, 330, 332, 334, 338, 345, 379, 386, 392, 425, 471, 474, 478, 482, 487, 496, 534, 538, 542, 546, 556, 562, 569, 572, 578, 585, 586, 606, 621, 631, 654, 656, 658, 682, 686, 692, 701, 707, 715, 735, 745, 765, 767, 769, 771, 775, 781, 787, 789, 806…
Streptococcus	68	6, 8, 11, 14, 26, 33, 41, 45, 51, 92, 97, 137, 192, 210, 228, 237, 240, 251, 258, 281, 293, 296, 314, 317, 318, 328, 337, 344, 375, 377, 382, 383, 429, 437, 441, 460, 463, 500, 513, 522, 524, 554, 555, 591, 599, 630, 635, 645, 666, 678, 712, 723, 729, 743, 750, 758, 764, 791, 815, 819, 850, 877, 878, 897, 899, 904, 935, 968
Pseudomonas	60	20, 24, 32, 35, 48, 82, 86, 101, 114, 131, 150, 159, 174, 178, 216, 238, 256, 260, 263, 272, 319, 325, 343, 413, 417, 424, 428, 438, 440, 475, 479, 480, 544, 561, 564, 608, 615, 618, 626, 650, 651, 662, 668, 702, 720, 725, 748, 753, 773, 783, 804, 870, 880, 893, 894, 909, 955, 960, 964, 967
Propionibacterium	49	13, 15, 31, 38, 53, 62, 75, 76, 85, 139, 200, 222, 267, 294, 297, 326, 360, 385, 404, 412, 422, 431, 446, 465, 485, 495, 502, 526, 528, 543, 581, 594, 595, 602, 620, 716, 733, 788, 793, 794, 795, 817, 858, 885, 901, 910, 926, 937, 947
Mycobacterium	49	23, 30, 40, 95, 105, 122, 133, 145, 188, 218, 246, 288, 304, 322, 329, 331, 354, 355, 364, 398, 409, 418, 433, 445, 458, 520, 558, 559, 596, 603, 629, 655, 661, 685, 697, 699, 704, 711, 721, 752, 778, 780, 785, 837, 896, 915, 920, 932, 950
Acinetobacter	41	12, 18, 46, 72, 74, 81, 102, 127, 138, 141, 206, 215, 301, 307, 335, 351, 368, 442, 488, 505, 512, 530, 563, 623, 627, 646, 652, 664, 675, 700, 714, 739, 751, 762, 763, 796, 801, 824, 913, 942, 946
Gordonia	36	34, 50, 71, 89, 116, 134, 179, 242, 243, 270, 342, 348, 352, 389, 408, 508, 548, 552, 580, 600, 611, 638, 653, 694, 710, 719, 746, 809, 811, 818, 873, 892, 903, 923, 929, 965
Lactobacillus	31	25, 64, 93, 110, 119, 168, 176, 198, 217, 290, 295, 369, 374, 403, 461, 472, 509, 536, 541, 547, 612, 649, 698, 706, 774, 777, 803, 822, 859, 884, 921
Bacillus	20	5, 28, 212, 232, 430, 444, 469, 484, 550, 607, 624, 647, 724, 772, 779, 797, 810, 843, 872, 934
Klebsiella	19	220, 274, 282, 283, 310, 457, 516, 539, 560, 598, 648, 689, 741, 768, 792, 825, 827, 888, 916
Lactococcus	16	70, 204, 213, 340, 396, 467, 477, 494, 499, 582, 636, 667, 786, 813, 889, 941
Sphingomonas	15	55, 65, 69, 149, 245, 380, 407, 466, 613, 644, 766, 868, 919, 945, 961
Rhodococcus	15	99, 199, 239, 306, 371, 391, 393, 454, 518, 566, 726, 761, 800, 830, 914
Yersinia	14	59, 78, 147, 148, 185, 233, 236, 241, 291, 305, 521, 705, 755, 908
Salmonella	11	80, 98, 155, 452, 481, 490, 503, 679, 930, 933, 959
Escherichia	11	108, 109, 191, 249, 376, 579, 625, 754, 770, 845, 895
Haemophilus	8	90, 164, 166, 194, 347, 690, 691, 695
Rhizobium	7	37, 303, 320, 381, 410, 604, 732
Actinomyces	7	123, 142, 350, 402, 421, 535, 545
Phietavirus	7	269, 419, 453, 476, 584, 637, 799
Microcystis	6	175, 356, 411, 449, 790, 852
Marinobacter	6	231, 346, 399, 537, 835, 861
Xanthomonas	6	336, 462, 640, 687, 744, 949
Enterobacteria	5	144, 265, 366, 470, 489
Sinorhizobium	5	158, 201, 223, 619, 834
Vibrio	5	230, 341, 504, 672, 963
Aeromonas	5	289, 435, 836, 866, 958
Pasteurella	4	120, 313, 881, 906
Triavirus	4	197, 549, 717, 736
Ralstonia	4	370, 641, 642, 957
Detrevirus	4	443, 718, 749, 842
Burkholderia	4	448, 622, 665, 962
Arthrobacter	3	77, 527, 828
Rhodobacter	3	161, 567, 597
Bifidobacterium	3	207, 601, 847
Dubowvirus	3	229, 473, 573
Caulobacter	3	264, 483, 551
Tsukamurella	3	286, 456, 553
Hafnia	3	315, 373, 395
Xylella	3	357, 605, 854
Erwinia	3	669, 891, 953
Mannheimia	2	1, 511
Edwardsiella	2	88, 628
Enterococcus	2	100, 196
Planktothrix	2	124, 468
Clostridium	2	130, 851
Cronobacter	2	153, 400
Twortvirus	2	184, 639
Synechococcus	2	271, 617
Delftia	2	276, 951
Streptomyces	2	277, 292
Bacteroides	2	279, 455
Enterobacter	2	353, 514
Bordetella	2	840, 905
Psychrobacillus	1	4
Geobacillus	1	10
Serratia	1	19
Ochrobactrum	1	107
Lessievirus	1	151
Rhodovulum	1	170
Pectobacterium	1	186
Providencia	1	187
Dickeya	1	205
Rheinheimera	1	226
ERZ1023244.385-NODE-385-length-1875-cov-8.682418_3 # 921 # 1094 # 1 # ID=766384_3;partial=00;start_type=ATG;rbs_motif=TAA;rbs_spacer=13bp;gc_cont=0.351	1	254
Nitrincola	1	266
Ruegeria	1	309
Chenonavirus	1	324
Thermobifida	1	365
ERZ1030128.6549-NODE-6549-length-2470-cov-3.192547_4 # 2320 # 2469 # 1 # ID=527751_4;partial=01;start_type=ATG;rbs_motif=AATAA;rbs_spacer=5bp;gc_cont=0.453	1	367
Gardnerella	1	378
Shigella	1	406
Cutibacterium	1	415
Pneumococcus	1	416
Vectrevirus	1	423
Mooreparkvirus	1	436
Achromobacter	1	493
Paracoccus	1	575
Stenotrophomonas	1	583
ERZ1031543.552-NODE-552-length-1457-cov-4.345934_2 # 300 # 479 # 1 # ID=30474_2;partial=00;start_type=ATG;rbs_motif=AGGAG/GGAGG;rbs_spacer=11-12bp;gc_cont=0.522	1	670
ERZ1023255.4872-NODE-4872-length-748-cov-4.176046_1 # 1 # 69 # -1 # ID=792339_1;partial=10;start_type=ATG;rbs_motif=None;rbs_spacer=None;gc_cont=0.420	1	696
Rockefellervirus	1	782
Rosebushvirus	1	798
ERZ1023155.81790-NODE-81791-length-536-cov-1.045738_1 # 418 # 534 # -1 # ID=297545_1;partial=01;start_type=Edge;rbs_motif=None;rbs_spacer=None;gc_cont=0.453	1	855
Elizabethkingia	1	867
ERZ1023250.124218-NODE-124219-length-559-cov-1.023810_1 # 407 # 559 # 1 # ID=269546_1;partial=01;start_type=ATG;rbs_motif=None;rbs_spacer=None;gc_cont=0.503	1	874
NODE_15650_length_672_cov_1.972447_1 # 3 # 86 # -1 # ID=286290_1;partial=10;start_type=ATG;rbs_motif=AGGAG;rbs_spacer=5-10bp;gc_cont=0.452	1	890
Microbacterium	1	902
ERZ1023140.166057-NODE-166058-length-501-cov-1.051570_1 # 2 # 91 # 1 # ID=765871_1;partial=10;start_type=Edge;rbs_motif=None;rbs_spacer=None;gc_cont=0.456	1	907
Citexvirus	1	943
Flavobacterium	1	954
