# Supplementary material for: Exploration of Human Skin Phageome to Reveal Endolysins and Novel Antimicrobial Peptides for Therapeutic Applications
Source: Microbiologyopen. 2025 Nov 9;14(6):e70115. doi: 10.1002/mbo3.70115 (PMC12597775; doi:10.1002/mbo3.70115)
Supplement: Supplementary file 8 — Table S5: List of non‐toxic peptides. [file MBO3-14-e70115-s006.xlsx]

## Sheet: Sheet 1 - Supplementary Table 6
Table S5. List of non-toxic peptides
Subject	Sequence	DL Score	Prediction	PPV
Seq_63	AIGMVAFFVVTASGPVFAAV	0.094	Non-Toxin	0
Seq_122	MVTHPMRQGTYQVSSGYGPR	0.063	Non-Toxin	0
Seq_125	MNKLYKQLTAFISGFFGPQI	0.078	Non-Toxin	0
Seq_211	AAGALTAWDVFLGYVTGTVP	0.095	Non-Toxin	0
Seq_230	TISPAYAGGTVYHYIALMGY	0.095	Non-Toxin	0
Seq_238	NMLPTIATTLATVLGRIFKG	0.095	Non-Toxin	0
Seq_250	FTKPAEGAYTSGFGPRWGTM	0.08	Non-Toxin	0
Seq_264	PMKQGTYTVSSGYGPRWGTF	0.068	Non-Toxin	0
Seq_270	MSFRLSARSRARMRGVHPAL	0.079	Non-Toxin	0
Seq_315	PARYNTRNFDGIVGWFYFPT	0.1	Non-Toxin	0.005
Seq_355	MVALTTGAVTTGGAAVASAA	0.069	Non-Toxin	0
Seq_359	VMPTEGRFTSGFGPRWGSVH	0.073	Non-Toxin	0
Seq_404	MMILTKTRKALGVCSVITVM	0.096	Non-Toxin	0
Seq_425	TIDYRPTVGSIAQTDAGYYG	0.098	Non-Toxin	0.003
Seq_464	MLTTQYFKDFITGFIGPVIS	0.06	Non-Toxin	0
Seq_467	MTTMPVPRGFKVTSPFGPRW	0.086	Non-Toxin	0
Seq_519	MLTVKYFTDYIKGFIGPLIS	0.092	Non-Toxin	0
Seq_543	MAQRFRPLPSGTKVTSPYGP	0.071	Non-Toxin	0
Seq_544	PSGTKVTSPYGPRDGGFHGG	0.088	Non-Toxin	0
Seq_601	QFTTITRRINGGLNGLEGRL	0.1	Non-Toxin	0.005
Seq_773	ARPAEGTFTSGFGTRWGTFH	0.078	Non-Toxin	0
Seq_783	MNRRLLSTALAAVLVLTAAA	0.092	Non-Toxin	0
Seq_793	MAATHPMKPGTYTVSSPFGP	0.063	Non-Toxin	0
Seq_803	MSVQQSIINWFVARRGLITY	0.077	Non-Toxin	0
Seq_819	VEYFRGAASVLGRQRVGIYG	0.099	Non-Toxin	0.004
Seq_831	QLTHAATIITVGARTAGVGR	0.089	Non-Toxin	0
Seq_908	QQYFTDFFGGYMGNVVSDVK	0.093	Non-Toxin	0
Seq_1046	MSRPGSTLPVRSLVAALALS	0.095	Non-Toxin	0
Seq_1099	MRLKQGLSAIVAVGTVVSGI	0.088	Non-Toxin	0
Seq_1270	MNRARTWVGALAMSLAAFAT	0.087	Non-Toxin	0
Seq_1284	ESFNYSITGLAGFVRAGRLT	0.08	Non-Toxin	0
Seq_1292	MNLQTVKRCTVGVVLAVAAT	0.095	Non-Toxin	0
Seq_1327	TPRFHSGVDIAGPFGTPIYA	0.095	Non-Toxin	0
Seq_1337	KQGTYQLTSPFGPRGGTMHQ	0.091	Non-Toxin	0
Seq_1383	PPEAYITSKFGPRWGTVHRG	0.084	Non-Toxin	0
Seq_1458	MTNRIAKSAAAVAAAVSVAG	0.096	Non-Toxin	0
Seq_1517	MRRIKQAGYTPMYYSYKPFT	0.083	Non-Toxin	0
Seq_1	LGFFSHVVGNGRVMQVGPVN	0.264	Toxin	0.208
Seq_2	QAGNYAAACKALLKWRFAAG	0.507	Toxin	0.507
Seq_3	CKALLKWRFAAGYDCSTPGN	0.817	Toxin	0.89
Seq_4	TPGNKRCWGVWQRQLNRHAK	0.554	Toxin	0.565
Seq_5	VGQYGIGAWRTGSPRRDLLA	0.2	Toxin	0.129
Seq_6	WRTGSPRRDLLAGNYAQACH	0.391	Toxin	0.364
Seq_7	YRYAAGFDCSTPGNKRCRGV	0.742	Toxin	0.798
Seq_8	CSTPGNKRCRGVWARQLDRH	0.48	Toxin	0.474
Seq_9	TLWYHPTNYVEWHCGKPYPN	0.772	Toxin	0.835
Seq_10	KNQLKLIDYFISRIKHYANG	0.469	Toxin	0.461
Seq_11	YFISRIKHYANGGKTPKKPQ	0.506	Toxin	0.506
Seq_12	KKPQISDKPFKKYNWSGKFR	0.466	Toxin	0.457
Seq_13	PFKKYNWSGKFRAHKNNTLP	0.559	Toxin	0.572
Seq_14	ANLWWIKFKYPRKGSSNKFF	0.851	Toxin	0.932
Seq_15	KYPRKGSSNKFFYMPIGHIE	0.156	Toxin	0.074
Seq_16	ADQFLAWKKAGGKVLPGLVR	0.479	Toxin	0.473
Seq_17	KAGGKVLPGLVRRREAERAL	0.489	Toxin	0.485
Seq_18	KNEQTALKFAAHKLKKWGLP	0.574	Toxin	0.59
Seq_19	FAAHKLKKWGLPANRNTVRL	0.597	Toxin	0.619
Seq_20	TPNTPIKTHYVGPIRSSPVS	0.151	Toxin	0.068
Seq_21	FIRKYIAPNVQKYLKQAGHS	0.481	Toxin	0.475
Seq_22	KVDKDINNCLKATVGTIRNI	0.405	Toxin	0.382
Seq_23	GKPIGGTSAGSKKAKQTKWN	0.682	Toxin	0.723
Seq_24	AGSKKAKQTKWNWKGRFIPN	0.441	Toxin	0.426
Seq_25	TKWNWKGRFIPNTAIKVRTS	0.719	Toxin	0.769
Seq_26	FIPNTAIKVRTSPSLKGKIV	0.592	Toxin	0.612
Seq_27	DKKERIKAEKYWGKLKWNWH	0.523	Toxin	0.527
Seq_28	HKALKAKKWATFAQGYNGPA	0.553	Toxin	0.564
Seq_29	YGIGTWLKGSPRRDLLAGNY	0.514	Toxin	0.516
Seq_30	NKRCAGVWARQLKRHAKCMS	0.782	Toxin	0.847
Seq_31	DDGIIGRGTLTAVFKKLGAS	0.346	Toxin	0.309
Seq_32	RFKGRGPIQLTGRTNYRKYG	0.388	Toxin	0.361
Seq_33	GQKYRGRGLIQVTGRANYEA	0.149	Toxin	0.066
Seq_34	PVYAALSAGWFWHRAGLNTL	0.231	Toxin	0.167
Seq_35	GIIGAGTLTALFARMGAAPA	0.275	Toxin	0.221
Seq_36	GKRYKGRGPIQLTGRANYRR	0.344	Toxin	0.306
Seq_37	IGLLVGCVYWDGRKLNAKAD	0.661	Toxin	0.698
Seq_38	GDAKSSIKNKFPKGWKIVEN	0.51	Toxin	0.511
Seq_39	NKFPKGWKIVENKPSTIPKK	0.788	Toxin	0.854
Seq_40	IPKKGWIAVYTAGTYSRYGH	0.383	Toxin	0.354
Seq_41	FQILEQNWNGWANKKPSLRW	0.36	Toxin	0.326
Seq_42	SLRWDNYYGLTHFIVPPIAK	0.211	Toxin	0.142
Seq_43	GLTHFIVPPIAKEVEKSKKD	0.645	Toxin	0.678
Seq_44	HIKGWNMTKRGRKPKGVVIH	0.614	Toxin	0.64
Seq_45	TPIKTHYVGPFRSCPVSGVL	0.312	Toxin	0.267
Seq_46	GPFRSCPVSGVLQPGQTIKY	0.287	Toxin	0.236
Seq_47	PEGWKIVLNRPSTIPKKGWI	0.56	Toxin	0.573
Seq_48	NRPSTIPKKGWIAVFTSGTY	0.344	Toxin	0.306
Seq_49	PTSTTIKDKPGSASTPANRK	0.163	Toxin	0.083
Seq_50	MVTMPVPKGFKVTSSFGPRW	0.128	Toxin	0.04
Seq_51	GFKVTSSFGPRWGTTHWGTD	0.203	Toxin	0.132
Seq_52	VLDWTRRFVFGKMRPTHQIK	0.324	Toxin	0.282
Seq_53	VFGKMRPTHQIKNIIIHVTV	0.287	Toxin	0.236
Seq_54	PPVKLSAADLRAGKKGFAGH	0.341	Toxin	0.303
Seq_55	TTKYFTDFLKGFIGPIISDV	0.159	Toxin	0.078
Seq_56	GYLDSVGVPTVCYGHTRTAK	0.322	Toxin	0.279
Seq_57	QFDALVSFCYNVGSYACRTS	0.443	Toxin	0.429
Seq_58	WYRAGGLDCRDRANNCYGVW	0.905	Toxin	0.999
Seq_59	CRDRANNCYGVWTRRQAEKK	0.795	Toxin	0.863
Seq_60	AKTYMAHDLKKFEATVNKAV	0.223	Toxin	0.157
Seq_61	FDVWVNAGGKRMQGLVNRRA	0.379	Toxin	0.35
Seq_62	MKKLIKKAAIGMVAFFVVTA	0.332	Toxin	0.292
Seq_64	AILYGMRRVKAAGYTPMYYS	0.141	Toxin	0.056
Seq_65	MSNKAKFSAAMLALLAAGAS	0.136	Toxin	0.05
Seq_66	KNVHVPLTPPQKVGIASFCP	0.579	Toxin	0.596
Seq_67	PPQKVGIASFCPYNIGPGKC	0.491	Toxin	0.488
Seq_68	SFCPYNIGPGKCFPSTFYRK	0.71	Toxin	0.758
Seq_69	PGKCFPSTFYRKLNAGDRKG	0.533	Toxin	0.54
Seq_70	IRRWVFDGGRDCRLTKGQKN	0.646	Toxin	0.679
Seq_71	GRDCRLTKGQKNGCYGQVDR	0.389	Toxin	0.362
Seq_72	SSFGPLLPDLLKRFQVTTAL	0.293	Toxin	0.243
Seq_73	EAKPELVATWPWAAWAVFYY	0.127	Toxin	0.039
Seq_74	TWPWAAWAVFYYWSTRNLNA	0.536	Toxin	0.543
Seq_75	RINGGTNGLSDRATYLGKAK	0.193	Toxin	0.12
Seq_76	SVGVWTIGYGATRGVKAGMS	0.177	Toxin	0.1
Seq_77	QFPRWNKAGGQVLPGLVRRR	0.176	Toxin	0.099
Seq_78	LGVMPGARLRAGIFLTFLNA	0.211	Toxin	0.142
Seq_79	LRAGIFLTFLNAAFAGHQIN	0.44	Toxin	0.425
Seq_80	FLNAAFAGHQINTARRVAAF	0.165	Toxin	0.085
Seq_81	HAYTRGQWLDPRVWPAVERA	0.217	Toxin	0.15
Seq_82	LDPRVWPAVERAAILCRRLC	0.595	Toxin	0.616
Seq_83	DLGKRVDALSWVKNPVTGKL	0.415	Toxin	0.394
Seq_84	LSWVKNPVTGKLWRTKDALW	0.682	Toxin	0.723
Seq_85	VDGWQTRGYAGQSLYGVYGH	0.122	Toxin	0.032
Seq_86	CTYGRSDLPGPLCQLMLGRS	0.481	Toxin	0.475
Seq_87	PGPLCQLMLGRSGTVYAVSY	0.139	Toxin	0.053
Seq_88	FGRIQGVFVHHIGSDRYHWS	0.386	Toxin	0.358
Seq_89	VATLVGAGIAWHAGKGWYKN	0.625	Toxin	0.653
Seq_90	IAWHAGKGWYKNWPTNDANR	0.657	Toxin	0.693
Seq_91	DAYYRICAAILWFLGKRATT	0.465	Toxin	0.456
Seq_92	AILWFLGKRATTDTLLAHWE	0.506	Toxin	0.506
Seq_93	LFLWPLILLVFAIGIFIVPK	0.899	Toxin	0.991
Seq_94	AYRDTGGVWTIGFGTIRYPS	0.143	Toxin	0.058
Seq_95	KPRPTHQIRNIIIHVTVNAP	0.165	Toxin	0.085
Seq_96	GDVLTTKFFTDFLKGFVGPV	0.162	Toxin	0.082
Seq_97	PQDSYVSSPFGPRWGTVHRG	0.152	Toxin	0.069
Seq_98	PFGPRWGTVHRGTDFGRSGG	0.177	Toxin	0.1
Seq_99	ACKREFEARGVRVIGCYSYV	0.338	Toxin	0.299
Seq_100	RGVRVIGCYSYVPYWENRIR	0.685	Toxin	0.727
Seq_101	WVAAYGTNPRGVPSAIYPGN	0.314	Toxin	0.269
Seq_102	PRGVPSAIYPGNAHRQWGYP	0.191	Toxin	0.118
Seq_103	YPGNAHRQWGYPLGNQRPVL	0.22	Toxin	0.153
Seq_104	WGYPLGNQRPVLWQFGSNAL	0.481	Toxin	0.475
Seq_105	SLSNLKGVHPDLIKVVKRAI	0.591	Toxin	0.611
Seq_106	GAADQFPRWNKAGGKVLNGL	0.394	Toxin	0.368
Seq_107	WNKAGGKVLNGLTKRRNAER	0.697	Toxin	0.742
Seq_108	QPGDGRRFKGRGPIQVTGRR	0.173	Toxin	0.095
Seq_109	KGRGPIQVTGRRNYTVLSQW	0.256	Toxin	0.198
Seq_110	MTRVSPHFQRREFACRCGCG	0.548	Toxin	0.558
Seq_111	ERIRQHFNQPVTITSGCRCA	0.347	Toxin	0.31
Seq_112	QPVTITSGCRCATHNASVGG	0.296	Toxin	0.247
Seq_113	CRCATHNASVGGARNSQHTL	0.373	Toxin	0.342
Seq_114	VGRYNTFTHVDTRSNGPARW	0.164	Toxin	0.084
Seq_115	EYTQGKTWKYYSNLPKDKNG	0.3	Toxin	0.252
Seq_116	MMSKKFGAMILCSAAAVATA	0.133	Toxin	0.046
Seq_117	MILCSAAAVATAFFTQQKNL	0.117	Toxin	0.026
Seq_118	VYMIVNLEGCVRNPYKCPAD	0.621	Toxin	0.648
Seq_119	GCVRNPYKCPADVWTNGVGN	0.507	Toxin	0.507
Seq_120	NVGCGNIKTYYSKTQGKRVA	0.487	Toxin	0.483
Seq_121	TYYSKTQGKRVATTLYRAAQ	0.116	Toxin	0.025
Seq_123	GTYQVSSGYGPRWGSFHAGL	0.149	Toxin	0.066
Seq_124	YGPRWGSFHAGLDFAAPIGT	0.161	Toxin	0.08
Seq_126	EQVIGKRGGVGYYPKSGFVH	0.126	Toxin	0.037
Seq_127	FQIVEQNWNGRANKKPSKRW	0.458	Toxin	0.447
Seq_128	RNERLWYHPTNFVEWHCANF	0.678	Toxin	0.719
Seq_129	SCPHRSWEIHIGKGQPYTRR	0.267	Toxin	0.211
Seq_130	KQEVLPTGWKKNKYGTYYKA	0.348	Toxin	0.311
Seq_131	WKKNKYGTYYKAQKGSFING	0.577	Toxin	0.594
Seq_132	YLPVGTWNGKKPPKNKMKEV	0.72	Toxin	0.77
Seq_133	NGYRWITYINKSGKRRYIAT	0.541	Toxin	0.549
Seq_134	GWQCFDLANMYWYKLFGHGL	0.456	Toxin	0.445
Seq_135	WFIRPKYKTKTQSRSTQSPT	0.541	Toxin	0.549
Seq_136	QSPTLEKKKITPKKKRKTQK	0.649	Toxin	0.683
Seq_137	KITPKKKRKTQKIKYIQDYV	0.793	Toxin	0.86
Seq_138	ATFQECARLLKKWGLPANRN	0.473	Toxin	0.466
Seq_139	KKWGLPANRNTIRLHCEFVS	0.603	Toxin	0.626
Seq_140	TKSTVAGAWKRNSYGSWYMS	0.254	Toxin	0.195
Seq_141	FTNGSQPIMARTVGPFRSCP	0.192	Toxin	0.119
Seq_142	YFIKQIRAYMNGKKPTSKVV	0.371	Toxin	0.34
Seq_143	YMNGKKPTSKVVVSKPGSAS	0.166	Toxin	0.087
Seq_144	RWGAAHRGVDFGRNGGSANM	0.242	Toxin	0.18
Seq_145	VDFGRNGGSANMPVYAAQGG	0.15	Toxin	0.067
Seq_146	GHPIFAVKSGTVARVGPASG	0.245	Toxin	0.184
Seq_147	AVWPGEKPKATPVPAKPAVR	0.448	Toxin	0.435
Seq_148	FTFGSPRPNSAITGICIHVT	0.307	Toxin	0.261
Seq_149	LIKSTNGRLANHKACVKGLG	0.63	Toxin	0.659
Seq_150	LANHKACVKGLGLRRINHTV	0.56	Toxin	0.573
Seq_151	VIHATCPDVGYPSASKAGRA	0.38	Toxin	0.351
Seq_152	VGYPSASKAGRAVSTAHYFA	0.144	Toxin	0.06
Seq_153	AGRAVSTAHYFAEATRPASA	0.108	Toxin	0.015
Seq_154	ILARDICHRHHIPVRKLTTA	0.67	Toxin	0.709
Seq_155	KWSTKDALWSVWYYVLECRN	0.683	Toxin	0.725
Seq_156	FDVANQYWLYLFGHTLKGVG	0.172	Toxin	0.094
Seq_157	WFIRPFYAKEMTKNKVKSKA	0.772	Toxin	0.835
Seq_158	KEMTKNKVKSKAKPVKKAKA	0.477	Toxin	0.47
Seq_159	KSKAKPVKKAKAKKGKKILL	0.928	Toxin	1
Seq_160	KAKAKKGKKILLVAGHGKGA	0.923	Toxin	1
Seq_161	KALSSALGKTVGKIRGVTPR	0.417	Toxin	0.396
Seq_162	INAPKSKPSKIKTTWNWGGK	0.498	Toxin	0.496
Seq_163	SKIKTTWNWGGKFTANSTIK	0.38	Toxin	0.351
Seq_164	VIKKDGYWWIRFKYVQPGSS	0.459	Toxin	0.448
Seq_165	WIRFKYVQPGSSNKHFYCAV	0.633	Toxin	0.663
Seq_166	PGSSNKHFYCAVCKITDKQQ	0.363	Toxin	0.33
Seq_167	NIYGGKNPTANAINAFMSKV	0.277	Toxin	0.224
Seq_168	TANAINAFMSKVKAAGYKPL	0.304	Toxin	0.257
Seq_169	GSAVSQAPKKARVLKKKAHV	0.656	Toxin	0.691
Seq_170	KKARVLKKKAHVYNKAGHRT	0.866	Toxin	0.951
Seq_171	KAHVYNKAGHRTGKTIKKGT	0.496	Toxin	0.494
Seq_172	GHRTGKTIKKGTSITTHGKK	0.563	Toxin	0.577
Seq_173	KKGTSITTHGKKKTINGKKY	0.754	Toxin	0.812
Seq_174	HGKKKTINGKKYYKIAKNQY	0.791	Toxin	0.858
Seq_175	GKKYYKIAKNQYIRSCLLYT	0.455	Toxin	0.443
Seq_176	RVWPAVERAAVLCRQLCDKH	0.59	Toxin	0.61
Seq_177	PGPWFPWDRFMAVVNGGSSS	0.273	Toxin	0.219
Seq_178	WSVWYYVLECRSRLARLEAD	0.73	Toxin	0.783
Seq_179	PATGREPWTIGYGTTKGVRP	0.117	Toxin	0.026
Seq_180	TIGYGTTKGVRPGMSITSAR	0.163	Toxin	0.083
Seq_181	VHAGGKIMPGLVKRRAAERA	0.515	Toxin	0.517
Seq_182	NQVAGDGWKYRGRGLKQITG	0.269	Toxin	0.214
Seq_183	KYRGRGLKQITGLSNYRSCG	0.458	Toxin	0.447
Seq_184	KTQLRFCHFFAQLAHESGNF	0.175	Toxin	0.098
Seq_185	KWVKEIWGPTPAQSRYEGRK	0.374	Toxin	0.343
Seq_186	THFIVPPVAKEVHTLTTKVK	0.442	Toxin	0.427
Seq_187	TTVINKPGSASTPATRKNMN	0.216	Toxin	0.148
Seq_188	YLKSLEGKAWNPDRTYGVQC	0.343	Toxin	0.305
Seq_189	RPFYAKETTKNKLKSKAKPV	0.461	Toxin	0.451
Seq_190	SKPSSKKTTWNWGGTFYPNA	0.133	Toxin	0.046
Seq_191	TWNWGGTFYPNAPKSGIRVR	0.413	Toxin	0.391
Seq_192	IKKDGYWWLRFKYQAPGSSK	0.575	Toxin	0.591
Seq_193	MNPSIVKRCLVGAVLAIATT	0.124	Toxin	0.035
Seq_194	NRQQWWLACNQLPRWIYVNG	0.691	Toxin	0.735
Seq_195	GNAKDAINNNFKGLCTVYRN	0.542	Toxin	0.551
Seq_196	RPHFTGQRQKQSKNSKKPSK	0.463	Toxin	0.453
Seq_197	KPSKPSKPSKPSKPKTEFKW	0.542	Toxin	0.551
Seq_198	SKPSKPKTEFKWYGRFTAHK	0.2	Toxin	0.129
Seq_199	YKRDHYWWLGFHYVQKGSSK	0.37	Toxin	0.338
Seq_200	DNGKQKTNCRGYDVIVGGAI	0.208	Toxin	0.138
Seq_201	IRRCSNIWASLPGAGYGQNE	0.226	Toxin	0.161
Seq_202	LTGHAVDVVAYVAGNVSWDW	0.289	Toxin	0.238
Seq_203	MSAKIKTGIAGGICSVAIII	0.177	Toxin	0.1
Seq_204	QRGLELIGNAEGCRRDPYNC	0.688	Toxin	0.731
Seq_205	TFNKIFPHAVKGVYQAISAQ	0.482	Toxin	0.477
Seq_206	FKENLNYSWLGLSKTFRKYF	0.188	Toxin	0.114
Seq_207	WLGLSKTFRKYFPDPLTAKK	0.789	Toxin	0.856
Seq_208	GDGKRYKGRGLVQVTGRKNY	0.363	Toxin	0.33
Seq_209	RGLVQVTGRKNYTRWSARMK	0.315	Toxin	0.271
Seq_210	VVGGWVARTPVARVLVAAGA	0.315	Toxin	0.271
Seq_212	GGGGSDGSTAYAGPYRNGSK	0.171	Toxin	0.093
Seq_213	TAYAGPYRNGSKDPGAPGPT	0.144	Toxin	0.06
Seq_214	NGSKDPGAPGPTGGPVWRIQ	0.268	Toxin	0.213
Seq_215	PGPTGGPVWRIQDRLKRAYA	0.478	Toxin	0.472
Seq_216	RKPTASEVAAWAKSRIGKRL	0.226	Toxin	0.161
Seq_217	SNNPPVGSVWVTNCLPYHQF	0.497	Toxin	0.495
Seq_218	VWVTNCLPYHQFGHIGFVVA	0.469	Toxin	0.461
Seq_219	DEANYFVNNLPSRPRYLVCD	0.632	Toxin	0.662
Seq_220	RTWDAIVKNYGFIGRFIPRA	0.232	Toxin	0.168
Seq_221	NYGFIGRFIPRAQDLAAVKL	0.443	Toxin	0.429
Seq_222	GRIEEAIAAAAPIWASLPGA	0.116	Toxin	0.025
Seq_223	DNHDWLWSASGCPPYAFYRY	0.787	Toxin	0.853
Seq_224	ELANGDAGTPRPQPRPQLQS	0.154	Toxin	0.072
Seq_225	NKSLLEKIIDFLLSIFKFKK	0.657	Toxin	0.693
Seq_226	PWFPWDKFMAVVCGGSSDSG	0.396	Toxin	0.371
Seq_227	GRKLGTSVNGTNWIGLFPKV	0.247	Toxin	0.187
Seq_228	NGTNWIGLFPKVLNELMPEA	0.273	Toxin	0.219
Seq_229	YPKAVWPSTISPAYAGGTVY	0.123	Toxin	0.034
Seq_231	GYKLDKRGSKPKGVVLHNDA	0.509	Toxin	0.51
Seq_232	STIAGAWKRNNYGTYYMKEK	0.221	Toxin	0.155
Seq_233	PPPPRSPPLYSSAASDVYKR	0.11	Toxin	0.018
Seq_234	GKGVTSVGCVWWWCVVRYIP	0.794	Toxin	0.862
Seq_235	CVWWWCVVRYIPAAHHSAGS	0.942	Toxin	1
Seq_236	YPRTQVKQDTYYNCGPASCQ	0.42	Toxin	0.4
Seq_237	APSTISPAYAGGWVYHYVAA	0.105	Toxin	0.011
Seq_239	LRGYKDPIGIVTACAGHTKT	0.424	Toxin	0.405
Seq_240	GIVTACAGHTKTAVLGRPYT	0.23	Toxin	0.166
Seq_241	VSFAYNVGVGAYCRSMTARR	0.221	Toxin	0.155
Seq_242	TARRFNAGQWAGACKAMNQA	0.32	Toxin	0.277
Seq_243	THKFTFGRPRPVANVVYIFI	0.192	Toxin	0.119
Seq_244	PRPVANVVYIFIHVTVNTPG	0.118	Toxin	0.027
Seq_245	LTGVPGTGLSTHKATRVWGG	0.324	Toxin	0.282
Seq_246	WYWFTDSGSMATGWARINNT	0.364	Toxin	0.331
Seq_247	MSNRSWPLPRNQVRISSRFA	0.162	Toxin	0.082
Seq_248	PGEAPAKAPAPARAATAIAS	0.127	Toxin	0.039
Seq_249	NKGRVAVVAAATGAVSTAGF	0.131	Toxin	0.043
Seq_251	MNRRITLSLAAVSAAAALAL	0.104	Toxin	0.01
Seq_252	TVGGKNISDAGQALGAVSKA	0.205	Toxin	0.135
Seq_253	DAGQALGAVSKAAGAIKESG	0.191	Toxin	0.118
Seq_254	DGTVIAAGPATGFGNWVVIK	0.205	Toxin	0.135
Seq_255	RFAFGRPRPTHQIRNIIVHV	0.484	Toxin	0.479
Seq_256	GDKLNAGNAFLLWKMAGGKV	0.504	Toxin	0.504
Seq_257	AFLLWKMAGGKVLNGLIKRR	0.721	Toxin	0.772
Seq_258	GGKVLNGLIKRREKERQLFL	0.607	Toxin	0.631
Seq_259	GVTYIFLLNILNYFFKNPFS	0.379	Toxin	0.35
Seq_260	FRAKPYLCPAGVPTIGYGAT	0.247	Toxin	0.187
Seq_261	LRWNRAGGKVLAGLTKRRTD	0.643	Toxin	0.675
Seq_262	PVPKGFVVTSPYGPRWGTIH	0.18	Toxin	0.104
Seq_263	TSPYGPRWGTIHYGVDYGVA	0.135	Toxin	0.048
Seq_265	LAGAAQPGGSVARPVGKQGG	0.173	Toxin	0.095
Seq_266	DLGALAACWFWSKANINSSA	0.579	Toxin	0.596
Seq_267	NIGRKTKPIGDAHGYANRKK	0.58	Toxin	0.598
Seq_268	SSSKKTAPKQKVKKVSTKKE	0.513	Toxin	0.515
Seq_269	AAKTLRCDVSAIRAVAEVES	0.171	Toxin	0.093
Seq_271	WDWPLYARIAEAFKAAAKAR	0.593	Toxin	0.614
Seq_272	IAEAFKAAAKARGAPIVWGG	0.236	Toxin	0.173
Seq_273	NTFGNGHGHVAWVIAATLNQ	0.293	Toxin	0.243
Seq_274	FASNKASATIRKAKTKVTKP	0.477	Toxin	0.47
Seq_275	TIRKAKTKVTKPKTKWNWKG	0.733	Toxin	0.786
Seq_276	VTKPKTKWNWKGRFTTNTKI	0.349	Toxin	0.313
Seq_277	NWKGRFTTNTKIKVRRSPGL	0.657	Toxin	0.693
Seq_278	SIEKKDGYWWGKFKYPTNPS	0.281	Toxin	0.229
Seq_279	WWGKFKYPTNPSAGYFYCAI	0.791	Toxin	0.858
Seq_280	SSRWLYPLGNRKPDLLQFGS	0.254	Toxin	0.195
Seq_281	DYPRDQVKQDTNYWCGPASA	0.433	Toxin	0.416
Seq_282	QDTNYWCGPASAQTVIRSHT	0.35	Toxin	0.314
Seq_283	APPNNYPRGVNGSVSPRYAG	0.173	Toxin	0.095
Seq_284	GVNGSVSPRYAGGTVYHYIA	0.147	Toxin	0.063
Seq_285	TPYGYWISHAQLASLIPPKG	0.202	Toxin	0.131
Seq_286	VIAVGVCWHAGRGSWSGWPT	0.559	Toxin	0.572
Seq_287	HAGRGSWSGWPTNNANFHTI	0.435	Toxin	0.419
Seq_288	WPGVQIDAYKRGCAAILRRI	0.514	Toxin	0.516
Seq_289	YKRGCAAILRRIGRGAGDCV	0.586	Toxin	0.605
Seq_290	SGGTPMYAMAPGVVTAAGPA	0.104	Toxin	0.01
Seq_291	MAPGVVTAAGPASGFGNWIV	0.108	Toxin	0.015
Seq_292	HVTVAGGGKPTPNQRYGAAP	0.212	Toxin	0.143
Seq_293	WRWPNFSAAEIACRGTGAIK	0.534	Toxin	0.541
Seq_294	MTTTFYRHWRDVPAGVWRWP	0.15	Toxin	0.067
Seq_295	PAGVWRWPNFSPAEIACRGT	0.527	Toxin	0.532
Seq_296	ACPHRSAKLHTGINPIRQAW	0.37	Toxin	0.338
Seq_297	LHTGINPIRQAWTKATQLKL	0.471	Toxin	0.463
Seq_298	KQDTYYYCGPASCQTVILGA	0.61	Toxin	0.635
Seq_299	PVLNKRIPGSHYCTVRMPND	0.418	Toxin	0.398
Seq_300	YYSGGTVYHYIAVMGYAPGR	0.118	Toxin	0.027
Seq_301	APGRFWIADSGFYPYGYWIS	0.171	Toxin	0.093
Seq_302	YYCAPASCQTVVLGATGHIV	0.212	Toxin	0.143
Seq_303	AGFQCFDYANVGWDKLFGHG	0.224	Toxin	0.158
Seq_304	NGGWTAGPINNGTGWETATR	0.397	Toxin	0.372
Seq_305	SSKSKKTTPKITWNWKGRFT	0.284	Toxin	0.232
Seq_306	PKITWNWKGRFTSNSTVKVR	0.498	Toxin	0.496
Seq_307	KKDGYWWVKFKYPTNPKAGY	0.694	Toxin	0.738
Seq_308	KFKYPTNPKAGYFYCAVCKI	0.676	Toxin	0.716
Seq_309	KAGYFYCAVCKITDIQARIK	0.574	Toxin	0.59
Seq_310	GRADLGNTCPGDGVRYAGRG	0.284	Toxin	0.232
Seq_311	CPGDGVRYAGRGPIQLTGRA	0.319	Toxin	0.275
Seq_312	AGRGPIQLTGRANYKAFTRW	0.322	Toxin	0.279
Seq_313	PKWGFLAAAYYWTAARPQIN	0.421	Toxin	0.401
Seq_314	QDTYYYCGPASTQTIIRAAT	0.258	Toxin	0.2
Seq_316	WCDVDGYIWISYIGGSGNRR	0.669	Toxin	0.707
Seq_317	MTVNKTKAQAHAYLGKLKGY	0.214	Toxin	0.146
Seq_318	MFFIRPLYKAKATVVNKVKD	0.376	Toxin	0.346
Seq_319	KAKATVVNKVKDKVTSVAKP	0.477	Toxin	0.47
Seq_320	KVTSVAKPTSQGKKILIASG	0.481	Toxin	0.475
Seq_321	AINGKPIGGTSAGSKKITWN	0.625	Toxin	0.653
Seq_322	GTSAGSKKITWNWKGRFTPN	0.392	Toxin	0.366
Seq_323	FQRLAGNYKQFNPHLQHIGY	0.161	Toxin	0.08
Seq_324	AHVKGHNLSSLGICLVGGIT	0.33	Toxin	0.289
Seq_325	PIWASLPGAGYGQREHDLGA	0.16	Toxin	0.079
Seq_326	YFIRFNFPKNISVVKKAKRK	0.859	Toxin	0.942
Seq_327	KNISVVKKAKRKLSSNKASG	0.801	Toxin	0.87
Seq_328	NAFGCQCFDTANQYWLYLFN	0.527	Toxin	0.532
Seq_329	PMWFIRPFYAKETTANKIRS	0.169	Toxin	0.09
Seq_330	DFNRKNIIPRVKKHLESVGN	0.593	Toxin	0.614
Seq_331	PSSKPSADKITWNWKGVFYP	0.144	Toxin	0.06
Seq_332	KITWNWKGVFYPNPEKAIRV	0.599	Toxin	0.621
Seq_333	RWDNYYGCTHFIRPKYKSEG	0.738	Toxin	0.793
Seq_334	THFIRPKYKSEGLMNKITNK	0.483	Toxin	0.478
Seq_335	KSEGLMNKITNKVKPPAQKA	0.304	Toxin	0.257
Seq_336	ITNKVKPPAQKAVGKSASKI	0.565	Toxin	0.579
Seq_337	NRTTVNLHRQYFGTSCPHRS	0.293	Toxin	0.243
Seq_338	RQYFGTSCPHRSWDMHVGKN	0.554	Toxin	0.565
Seq_339	DYFISRIKHYYNGGTKTTWK	0.319	Toxin	0.275
Seq_340	HYYNGGTKTTWKWSGKATAK	0.463	Toxin	0.453
Seq_341	TTWKWSGKATAKKGVSPIAA	0.692	Toxin	0.736
Seq_342	GYWWAEFEYPTNPKAGRFYC	0.661	Toxin	0.698
Seq_343	YPTNPKAGRFYCALGPITHK	0.258	Toxin	0.2
Seq_344	PVAKEVKKVKTASKEAPKQK	0.411	Toxin	0.389
Seq_345	PHRSLLLHTGLDPLYHSITK	0.195	Toxin	0.122
Seq_346	QGTYTTSSGFGPRWGTNHNG	0.153	Toxin	0.071
Seq_347	QGRDRAPGSVGGFGNWIWQD	0.27	Toxin	0.215
Seq_348	TPPGRTGGRPVDPAPRLRNA	0.196	Toxin	0.124
Seq_349	DAPAPPQPPAPAKTLPAGAK	0.438	Toxin	0.422
Seq_350	TIISGARWAAATCYHEKLGV	0.313	Toxin	0.268
Seq_351	FTATGCPVHLQGPKAGNAWG	0.503	Toxin	0.503
Seq_352	HLQGPKAGNAWGGKAGKYHN	0.473	Toxin	0.466
Seq_353	GDGWKFRGRGLIQITGRANY	0.539	Toxin	0.547
Seq_354	GTNGLDDRKKRLERAKKALG	0.569	Toxin	0.584
Seq_356	EGAYTSGFGPRWGTFHKGID	0.167	Toxin	0.088
Seq_357	GQTVRAGQRIAGMGSRGWST	0.126	Toxin	0.037
Seq_358	IAGALALALPLAALPANAFT	0.387	Toxin	0.359
Seq_360	GFGPRWGSVHRGIDIANNIG	0.473	Toxin	0.466
Seq_361	KHHRKSSKASKSVAGNRNKK	0.54	Toxin	0.548
Seq_362	FINSGYRCPLLNQLLHGVGN	0.45	Toxin	0.437
Seq_363	FEHSKFGVIWLHVSCKPNKA	0.603	Toxin	0.626
Seq_364	IWLHVSCKPNKAQNRHMALR	0.723	Toxin	0.774
Seq_365	YSRWTDPKPGTKYGRDYATR	0.231	Toxin	0.167
Seq_366	TGNHLHFGLKVNGKYVNPYP	0.467	Toxin	0.458
Seq_367	NPYPVIANGTIPTTYAAAIG	0.12	Toxin	0.03
Seq_368	GTIPTTYAAAIGSEACAGAY	0.135	Toxin	0.048
Seq_369	AGAYGGLSPSNGKAMSKKFP	0.306	Toxin	0.259
Seq_370	TVPDKRISGAKITPRLAKLR	0.421	Toxin	0.401
Seq_371	SYGSNSSSTVGWKKINGSWY	0.396	Toxin	0.371
Seq_372	TVGWKKINGSWYYFKSDGSK	0.52	Toxin	0.524
Seq_373	SGAMKTGWYQVSGKWYYSYS	0.184	Toxin	0.109
Seq_374	NYALGFGNRLLTGNSKAEPV	0.197	Toxin	0.125
Seq_375	QWLDPRVWPAVEKAAVLCRQ	0.556	Toxin	0.568
Seq_376	MKSIVKRCSVAAVLALAALM	0.159	Toxin	0.078
Seq_377	TPYQCSAGVWTSGIGHTAGV	0.119	Toxin	0.029
Seq_378	HIYDALVSFSFNVGTGAACR	0.17	Toxin	0.092
Seq_379	FSFNVGTGAACRSTLVSYIK	0.242	Toxin	0.18
Seq_380	AACRSTLVSYIKRHQWWQAC	0.665	Toxin	0.702
Seq_381	INKGLENRRARERAYCLKGV	0.46	Toxin	0.449
Seq_382	GVGVWTIGYGTTVINGVKVK	0.34	Toxin	0.301
Seq_383	WHQKRGFKRNPTYIKRFNPH	0.503	Toxin	0.503
Seq_384	RNPTYIKRFNPHLKHVGYHF	0.423	Toxin	0.404
Seq_385	FNPHLKHVGYHFIIDTNGTV	0.283	Toxin	0.231
Seq_386	VKGHNQNSIGICLVGGITGM	0.184	Toxin	0.109
Seq_387	IGICLVGGITGMGKNHGEYT	0.66	Toxin	0.696
Seq_388	QALHKLLRKLESRFPSSRIC	0.47	Toxin	0.462
Seq_389	TSFVSLRKYAIVTRLRIAAF	0.202	Toxin	0.131
Seq_390	PWGIARHPSLGLCSQIHLSR	0.604	Toxin	0.627
Seq_391	GVATLCGVGIAYHAGRGSKP	0.31	Toxin	0.264
Seq_392	GIAYHAGRGSKPGWPTNNAN	0.565	Toxin	0.579
Seq_393	MKSTTKKIKTTLAGVAALFA	0.169	Toxin	0.09
Seq_394	KTTLAGVAALFAVFAPSFVS	0.145	Toxin	0.061
Seq_395	MTISTEVGTGTGDNRKWWCP	0.275	Toxin	0.221
Seq_396	TGTGDNRKWWCPANDRVPAT	0.697	Toxin	0.742
Seq_397	WWCPANDRVPATKNFPNDSK	0.752	Toxin	0.81
Seq_398	LGRNSTGLRRTFRAGLAALI	0.191	Toxin	0.118
Seq_399	SAAEQFGRWVKAGGKTLAGL	0.181	Toxin	0.105
Seq_400	WVKAGGKTLAGLVRRRAAER	0.644	Toxin	0.677
Seq_401	APATPWTPPAVPGTIFGIDI	0.279	Toxin	0.226
Seq_402	EAIHKCRSRWASLPGAGYGQ	0.137	Toxin	0.051
Seq_403	MKKLGLILAAILCLVVLIVV	0.469	Toxin	0.461
Seq_405	IGNAEGCRRDPYQCPADVLT	0.713	Toxin	0.762
Seq_406	ACGEFPRWVYASGKKLAGLV	0.473	Toxin	0.466
Seq_407	GPIQLTGRANYRAFTDWCRS	0.256	Toxin	0.198
Seq_408	AAVATSRWGFLAASWYWTVA	0.202	Toxin	0.131
Seq_409	GFLAASWYWTVARPKINGLC	0.641	Toxin	0.673
Seq_410	NGGTHGLADRRARFDRCRRL	0.515	Toxin	0.517
Seq_411	QVRWDWPLYAQISAAFKQAA	0.25	Toxin	0.19
Seq_412	KAPYNLKWSKGACLLYTSPS	0.405	Toxin	0.382
Seq_413	RKFLFGRARPVKDIKIICIH	0.834	Toxin	0.911
Seq_414	GFPWDVYLRYVKEYMGNPNK	0.46	Toxin	0.449
Seq_415	NPNKNTPSPAPAPAHKRVWP	0.588	Toxin	0.607
Seq_416	PAPAPAHKRVWPMAKDSFRI	0.278	Toxin	0.225
Seq_417	RVWPMAKDSFRISSGFGPRG	0.105	Toxin	0.011
Seq_418	FIKGFFGPQIDALQDVWTQL	0.422	Toxin	0.403
Seq_419	QIDALQDVWTQLRGPGGRGW	0.139	Toxin	0.053
Seq_420	WTQLRGPGGRGWKQLGKNDK	0.681	Toxin	0.722
Seq_421	FIYPGQKLKVPGKGGSGSSS	0.466	Toxin	0.457
Seq_422	SSNGGYYTPVFCHQNLYTWG	0.579	Toxin	0.596
Seq_423	PVFCHQNLYTWGQCTWHVFN	0.364	Toxin	0.331
Seq_424	YTWGQCTWHVFNRRSEIGKG	0.647	Toxin	0.68
Seq_426	FRSCPVNGVLQPGQTVRYDT	0.165	Toxin	0.085
Seq_427	PKSKPSKSKNTWNWSGTFYP	0.136	Toxin	0.05
Seq_428	KNTWNWSGTFYPNAPTKGIR	0.253	Toxin	0.194
Seq_429	PNFKAAEKMTWNWAGRFTAN	0.152	Toxin	0.069
Seq_430	MTWNWAGRFTANTTIKVRRS	0.151	Toxin	0.068
Seq_431	DFVSITKKDGYCWIKFKYPT	0.525	Toxin	0.53
Seq_432	YCWIKFKYPTNPSAGYFYLV	0.559	Toxin	0.572
Seq_433	PTNPSAGYFYLVVCKITDKN	0.387	Toxin	0.359
Seq_434	WKGVPVRYQLLTIGTRRPGK	0.437	Toxin	0.421
Seq_435	YWWIRFKYVQPGSSKDDFYC	0.619	Toxin	0.646
Seq_436	AYMSTRLPHHFYRIVGSGSA	0.115	Toxin	0.024
Seq_437	ALLPDAALAAGWFWTPYKNI	0.437	Toxin	0.421
Seq_438	DVITDFVHHVTKGVRFWGNA	0.298	Toxin	0.25
Seq_439	HVTKGVRFWGNAKDLINNVM	0.362	Toxin	0.329
Seq_440	WGNAKDLINNVMPKGWKVVE	0.614	Toxin	0.64
Seq_441	AVDLVPYINGKLRWEWPAIY	0.526	Toxin	0.531
Seq_442	NGKLRWEWPAIYPIAAAVWQ	0.513	Toxin	0.515
Seq_443	GRWMNEIWGPTPAQRRYEGR	0.205	Toxin	0.135
Seq_444	DAGLAAGWFWGPYKRLNKIA	0.632	Toxin	0.662
Seq_445	GKYAAHTLNCNTGSIGVAVA	0.206	Toxin	0.136
Seq_446	AGFDPGPADGIYGTRTKAAA	0.184	Toxin	0.109
Seq_447	RTVGLVADGIIGAASWPKLM	0.197	Toxin	0.125
Seq_448	MKPIRLLVVHCSATPANRDI	0.193	Toxin	0.12
Seq_449	EQLLGMLHTRYPLARICGHR	0.235	Toxin	0.172
Seq_450	DRNGDGKVTPGEWVKACPTF	0.482	Toxin	0.477
Seq_451	TPGEWVKACPTFDVAAWWAQ	0.276	Toxin	0.222
Seq_452	MYLPLKRGTYRISSGYRTKS	0.111	Toxin	0.019
Seq_453	RTKSRPKHRGIDFSAPVGTP	0.118	Toxin	0.027
Seq_454	RGIDFSAPVGTPIYAPFDGT	0.116	Toxin	0.025
Seq_455	VIQGKDRAPGSVGGFSNWVW	0.286	Toxin	0.235
Seq_456	TGPHAHCELWSRPGRIGGHD	0.332	Toxin	0.292
Seq_457	LWSRPGRIGGHDIDPTRFWG	0.466	Toxin	0.457
Seq_458	RFWGDNAQNPGGAPAPARKA	0.197	Toxin	0.125
Seq_459	NPGGAPAPARKAPAVAASNV	0.367	Toxin	0.335
Seq_460	WTRKFVFGRHRPTNQIKIIC	0.806	Toxin	0.876
Seq_461	RHRPTNQIKIICIHVTVNKP	0.35	Toxin	0.314
Seq_462	GKGFPWDVYLGYVRGYLNGT	0.258	Toxin	0.2
Seq_463	YLGYVRGYLNGTITNTPQKQ	0.185	Toxin	0.11
Seq_465	KWARQTPNRARRVTEVIRTG	0.194	Toxin	0.121
Seq_466	ESTIGWHAPPNPHSLGCLLY	0.547	Toxin	0.557
Seq_468	SNKYSPWGIARHPQLGLCSQ	0.505	Toxin	0.505
Seq_469	CGAGIAYHAGRGWKSGWPTN	0.652	Toxin	0.686
Seq_470	YHAGRGWKSGWPTNNANWTS	0.514	Toxin	0.516
Seq_471	AQFNFGNPRPTNNIRIICLH	0.649	Toxin	0.683
Seq_472	HFIVPPVAKEVKKAPKKVKE	0.709	Toxin	0.757
Seq_473	LKGAKWVGNKPAPVRAATAV	0.664	Toxin	0.701
Seq_474	LDWSQRFTFGRPRPTHQIRN	0.23	Toxin	0.166
Seq_475	KWGLPANRNTIMLHCEYFAT	0.572	Toxin	0.588
Seq_476	VVFPGKYGSGAGHVAIVTKA	0.384	Toxin	0.356
Seq_477	IRLDFPTKISAGTKAKQIIK	0.674	Toxin	0.714
Seq_478	TAYGVRVGNKKEYGMYWVNK	0.454	Toxin	0.442
Seq_479	YRDGGGIWTICRGATMVDGK	0.528	Toxin	0.533
Seq_480	IGPGKCFPSTFYKRINAGDR	0.52	Toxin	0.524
Seq_481	DGGKDCRIRSNNCYGQVSRR	0.82	Toxin	0.894
Seq_482	LDKRGAMVTGWMFLNHRWYF	0.302	Toxin	0.254
Seq_483	TGWMFLNHRWYFFKSDGRMA	0.226	Toxin	0.161
Seq_484	RWYFFKSDGRMATGWVKYRE	0.299	Toxin	0.251
Seq_485	FNDWTVCPGTFVYNQLDAIA	0.419	Toxin	0.399
Seq_486	ATKTATKKKTTAKKKMKKLT	0.736	Toxin	0.79
Seq_487	EVKGYRLPNRGYKPKGIVLH	0.299	Toxin	0.251
Seq_488	ARLLNKWGLKANRNTVLLHM	0.532	Toxin	0.538
Seq_489	IKQIRAYQAGKVPTASVAKG	0.2	Toxin	0.129
Seq_490	GNAPIMVRTTGPFRSCPYAY	0.278	Toxin	0.225
Seq_491	SWGWQCFDEANMYWFKLFGH	0.621	Toxin	0.648
Seq_492	TSFTREEFVKCLKSTVGKQY	0.345	Toxin	0.308
Seq_493	VKCLKSTVGKQYDYDLYAAF	0.293	Toxin	0.243
Seq_494	QMWFIRPKFSNKKTESKLLK	0.439	Toxin	0.424
Seq_495	PTNPSSGYFYCALCKITDKQ	0.406	Toxin	0.383
Seq_496	RDLGAWAGLAWTLAEAWCDT	0.492	Toxin	0.489
Seq_497	EPPVVLPPANPPILKPPPLP	0.356	Toxin	0.321
Seq_498	YTGAKFALVKLTQGTGYLNP	0.199	Toxin	0.127
Seq_499	VKLTQGTGYLNPKAKGPVSY	0.298	Toxin	0.25
Seq_500	YLNPKAKGPVSYTHLTLPTN	0.199	Toxin	0.127
Seq_501	GVTDVGRVWGWCVVRYIPAA	0.654	Toxin	0.689
Seq_502	LEGKYIDFDGWYGLIGSPCK	0.261	Toxin	0.204
Seq_503	ENNWRGGGWTNGPAQGGTGW	0.16	Toxin	0.079
Seq_504	WTNGPAQGGTGWEKATRRRH	0.251	Toxin	0.192
Seq_505	SYSTKTTTKKPAAKKKKAKK	0.764	Toxin	0.825
Seq_506	KPVASGWKRNNYGTYYKSER	0.241	Toxin	0.179
Seq_507	NGNTPIITRTVGPFRSCAQA	0.358	Toxin	0.324
Seq_508	RTVGPFRSCAQAGLLPAGAT	0.177	Toxin	0.1
Seq_509	VWVSYVTNKGYRVWLPIRTW	0.432	Toxin	0.415
Seq_510	KGYRVWLPIRTWNGVAPGQP	0.413	Toxin	0.391
Seq_511	IRTWNGVAPGQPGYSVGSLW	0.197	Toxin	0.125
Seq_512	FDGWYGLIGSPCKILWIAGN	0.778	Toxin	0.842
Seq_513	YWRNPEGGASSYIRRAAMRL	0.248	Toxin	0.188
Seq_514	DKVYGYQCFDSVNYYWYKLF	0.601	Toxin	0.623
Seq_515	FDSVNYYWYKLFGHGLKGAG	0.279	Toxin	0.226
Seq_516	TDTNKKTKAKKKMKKLTYIR	0.669	Toxin	0.707
Seq_517	AARLLNKWGLKANRNSCRVH	0.715	Toxin	0.764
Seq_518	KQRYYLPIRTWNGIAPPNQG	0.263	Toxin	0.206
Seq_520	THFIVPPVAKEVKKLSVVKK	0.731	Toxin	0.784
Seq_521	VVKKEAPKQTKPTVKKSLPV	0.353	Toxin	0.317
Seq_522	FTPNTAIYTRFVGPFTTCPQ	0.133	Toxin	0.046
Seq_523	NTVVFPTSGTFTSGFGPRWG	0.123	Toxin	0.034
Seq_524	PRWGSFHNGIDVANPIGTPI	0.189	Toxin	0.115
Seq_525	TPVKSSPSKSTSKPKTTSKK	0.458	Toxin	0.447
Seq_526	TSKKTYNLPSGILKVTKPLT	0.237	Toxin	0.174
Seq_527	PSGILKVTKPLTKGSGVKAL	0.629	Toxin	0.658
Seq_528	DGYYGPKTANAVKRFQLMHG	0.214	Toxin	0.146
Seq_529	MLKVARKIVTPVVLRGAMVV	0.127	Toxin	0.039
Seq_530	KHGVRVIGCYSYVPYWEGHV	0.485	Toxin	0.48
Seq_531	YKPYRDVVGIQTVCYGHTGK	0.239	Toxin	0.177
Seq_532	DGYRYLGRGPIQITGRSNYA	0.278	Toxin	0.225
Seq_533	AGRDCKLPQNWGPKGCRGVW	0.811	Toxin	0.883
Seq_534	QNWGPKGCRGVWTRQQERHA	0.594	Toxin	0.615
Seq_535	MANRCWPLPKNKIRITSRFA	0.344	Toxin	0.306
Seq_536	PKNKIRITSRFAGRINPVTG	0.261	Toxin	0.204
Seq_537	GDGRRFKGHGLIQVTGRGNH	0.347	Toxin	0.31
Seq_538	HGLIQVTGRGNHGRYSRWKY	0.402	Toxin	0.378
Seq_539	RPFSAGKYPITPAQVDALAT	0.114	Toxin	0.022
Seq_540	HPVSANAGPLVAGRYAAHTL	0.119	Toxin	0.029
Seq_541	GSAGPGAAPAVPPFTSTPGI	0.151	Toxin	0.068
Seq_542	EVSSGFGGRGNPTGGGWQNH	0.123	Toxin	0.034
Seq_545	PVHACQAGTVIFAGAASGYG	0.113	Toxin	0.021
Seq_546	GCPHPNTVPAPAPAPVSGGT	0.297	Toxin	0.248
Seq_547	NEDLQLTRTAALVAWRCAVR	0.288	Toxin	0.237
Seq_548	RYVGGRGMPKSPGVCGHVDF	0.433	Toxin	0.416
Seq_549	FDRGHGDFGAIWGPFMHHTG	0.157	Toxin	0.076
Seq_550	GAIWGPFMHHTGSFGETPRG	0.185	Toxin	0.11
Seq_551	IHLASNGVATLCGVGIAWHA	0.339	Toxin	0.3
Seq_552	ATLCGVGIAWHAGTGSWPGI	0.403	Toxin	0.379
Seq_553	AWHAGTGSWPGIPTNNGNQV	0.634	Toxin	0.664
Seq_554	SYLKIVRAINKRLGNPLNKV	0.522	Toxin	0.526
Seq_555	INKRLGNPLNKVVAHKEYGA	0.568	Toxin	0.583
Seq_556	DDPKVGAHPVGGVIGQRWAL	0.25	Toxin	0.19
Seq_557	FGSLEWDPSGAVKKIGPAAT	0.289	Toxin	0.238
Seq_558	SGAVKKIGPAATNLSLVNAQ	0.327	Toxin	0.285
Seq_559	YNCGNVFVADGWAGFSHAYC	0.437	Toxin	0.421
Seq_560	ADGWAGFSHAYCASMIPKYR	0.46	Toxin	0.449
Seq_561	QRINLKSGGVPANRNTVRLH	0.221	Toxin	0.155
Seq_562	PRGLLKHVAPTLRGGVIKII	0.577	Toxin	0.594
Seq_563	GRTKPGKKVTNAKGGQSNHN	0.425	Toxin	0.406
Seq_564	LYLKIGKWAKSAGLLWGGNW	0.856	Toxin	0.938
Seq_565	HGPGGGMNSHMWCDIDGMRV	0.324	Toxin	0.282
Seq_566	FLAASWYWLHGGPRKGQINA	0.553	Toxin	0.564
Seq_567	CVNGWIDGVMPVGWADRRTR	0.561	Toxin	0.574
Seq_568	VMPVGWADRRTRYLNCMAMG	0.204	Toxin	0.134
Seq_569	MAYVDGVWWWCAVRYIPAAH	0.567	Toxin	0.582
Seq_570	GAQCFDLANKYWNKLFGGQL	0.363	Toxin	0.33
Seq_571	KRELEARGYHVPGVYTGRWY	0.136	Toxin	0.05
Seq_572	DGGANHRGWSYPLGDRKPDI	0.417	Toxin	0.396
Seq_573	SLEKNGIKFAFVWQFRGGSG	0.146	Toxin	0.062
Seq_574	LVAGLGGGRVLGWVTKSWSQ	0.591	Toxin	0.611
Seq_575	RVLGWVTKSWSQGVTGSDYA	0.257	Toxin	0.199
Seq_576	WKPIDPSPKKVTKKVNIPTQ	0.72	Toxin	0.77
Seq_577	KKVTKKVNIPTQYQKIRPNP	0.577	Toxin	0.594
Seq_578	YTATLCGVGVAWHLGKGSYP	0.296	Toxin	0.247
Seq_579	GVAWHLGKGSYPGLPTNNAN	0.583	Toxin	0.601
Seq_580	IGRGTLSALFRKLGASNARA	0.597	Toxin	0.619
Seq_581	NGVPVRFDLLPFGTRRYGQK	0.238	Toxin	0.176
Seq_582	TPQAKHTKPKTTWNWSGVFY	0.14	Toxin	0.055
Seq_583	PKTTWNWSGVFYPNTTIKVR	0.195	Toxin	0.122
Seq_584	KLPEGWRLVLNRPSTVPKKG	0.433	Toxin	0.416
Seq_585	KPSKRWDNYYGLTHFIAPPV	0.144	Toxin	0.06
Seq_586	GDMLTKKYFTDFIKGFIGPI	0.115	Toxin	0.024
Seq_587	GAIDWRNPRSYISKYFTVAE	0.431	Toxin	0.414
Seq_588	RPEPINSQVGGVHGSKHCLG	0.182	Toxin	0.106
Seq_589	GIKFAFVWQFRGGGSNPSNA	0.485	Toxin	0.48
Seq_590	GVVGHLMDMNKFRSHVQYYI	0.404	Toxin	0.38
Seq_591	MNKFRSHVQYYIQNPPFKKE	0.149	Toxin	0.066
Seq_592	YKSRYPGSNFKGSLRDYILN	0.202	Toxin	0.131
Seq_593	SKPSKAKTTWNWAGKFTANS	0.226	Toxin	0.161
Seq_594	QPGSSDKHFYCAVCKITCLL	0.581	Toxin	0.599
Seq_595	AGSKYGRWYAGYKGAYFGAS	0.186	Toxin	0.111
Seq_596	RGDIFIWGRRGYSSGAGGHT	0.272	Toxin	0.217
Seq_597	NWYWFDSSGYMATSWKKISG	0.435	Toxin	0.419
Seq_598	GYMATSWKKISGKWYYFNRD	0.259	Toxin	0.201
Seq_599	GNIPARRGDVFIWGIRGASG	0.289	Toxin	0.238
Seq_600	INGCPPVTIYRPPAEGPSAD	0.517	Toxin	0.52
Seq_602	QVIWAVMVLLGLGIKLARHG	0.539	Toxin	0.547
Seq_603	LLGLGIKLARHGQARTGRHS	0.624	Toxin	0.652
Seq_604	GRHSFWWQLFGSATVALLLW	0.471	Toxin	0.463
Seq_605	LFGSATVALLLWSGGFFSQA	0.215	Toxin	0.147
Seq_606	LLLWSGGFFSQARAAQPPQA	0.404	Toxin	0.38
Seq_607	LQILPHARQFAGVFVPVINT	0.144	Toxin	0.06
Seq_608	LEQPQYACLSAAWYWATNGL	0.194	Toxin	0.121
Seq_609	LSAAWYWATNGLNTLADAGH	0.154	Toxin	0.072
Seq_610	LQILPNAGPVAGVFVPVLNA	0.176	Toxin	0.099
Seq_611	PVAGVFVPVLNAAMGHYQII	0.192	Toxin	0.119
Seq_612	HACMSAAWFWATKGLSTLAD	0.165	Toxin	0.085
Seq_613	AYLDPVGIPTICEGVTKGVK	0.651	Toxin	0.685
Seq_614	VRVPLPDTRRAALGSFVYNV	0.156	Toxin	0.074
Seq_615	LLNAGDARGACAQLSRWIYA	0.515	Toxin	0.517
Seq_616	GACAQLSRWIYAGGKQLAGL	0.316	Toxin	0.272
Seq_617	GRPPGAAAIKAAGHVGAVRY	0.277	Toxin	0.224
Seq_618	LYQRIIDTVSTPGPRVGGTI	0.108	Toxin	0.015
Seq_619	QHPRTPATPAPVPPREVTPM	0.122	Toxin	0.032
Seq_620	PAPVPPREVTPMIRPTPGHR	0.248	Toxin	0.188
Seq_621	TGWRGRGQGDFGAIWGTIAH	0.181	Toxin	0.105
Seq_622	GDFGAIWGTIAHHTGDNNTP	0.289	Toxin	0.238
Seq_623	TGAGVAYHAGMGSWPGIATN	0.178	Toxin	0.101
Seq_624	AGMGSWPGIATNGANQVTIG	0.127	Toxin	0.039
Seq_625	RICAAISWYLGHSSLRVIGH	0.35	Toxin	0.314
Seq_626	SGEEFGFLGAVWYWTVARPK	0.135	Toxin	0.048
Seq_627	DYNHGYLPQDTGYYCGPAST	0.349	Toxin	0.313
Seq_628	QDTGYYCGPASTQTVVWTAT	0.217	Toxin	0.15
Seq_629	MSLSLPITKIVIHCSATKNG	0.305	Toxin	0.258
Seq_630	RGFKRSPVLAKQFNPHLQHL	0.514	Toxin	0.516
Seq_631	QEKLYAIGRITLGKKVTNAK	0.325	Toxin	0.283
Seq_632	IFAKYGWEWGGNWKTFKDLP	0.441	Toxin	0.426
Seq_633	PSFLPKPGDVVVWNRKYGGG	0.275	Toxin	0.221
Seq_634	GYRLPNRGYKPTSITLHNDA	0.306	Toxin	0.259
Seq_635	RGPIQLTGRNNYGAFGRWCH	0.306	Toxin	0.259
Seq_636	RNNYGAFGRWCHDRGIINDP	0.745	Toxin	0.801
Seq_637	PKWGFMAAAWYWVIARPRLN	0.394	Toxin	0.368
Seq_638	GWQRYEGFKAATRAINGGTN	0.215	Toxin	0.147
Seq_639	YYNCGPASTQTVVFAATGIL	0.129	Toxin	0.041
Seq_640	TVNGTDWIGFFPKVLNKHIP	0.384	Toxin	0.356
Seq_641	GFFPKVLNKHIPGAEYQSVE	0.399	Toxin	0.374
Seq_642	RLWNDIKTSVKAGHGVICNI	0.689	Toxin	0.732
Seq_643	ICNIVAPPSNYPRGVYGSIS	0.468	Toxin	0.459
Seq_644	GSISPAYGGGVVYHYISAMG	0.117	Toxin	0.026
Seq_645	DGPRYKGRGPIQVTGRNNYA	0.353	Toxin	0.317
Seq_646	TLGTTTPSYGGGTVYHYVCI	0.124	Toxin	0.035
Seq_647	YGGGTVYHYVCIVGYEVNGG	0.482	Toxin	0.477
Seq_648	GTAVITGVGIAWHAGTGWFQ	0.192	Toxin	0.119
Seq_649	GIAWHAGTGWFQNWPTNAAN	0.528	Toxin	0.533
Seq_650	ALALPKHKAVCQRLCKAVAD	0.59	Toxin	0.61
Seq_651	AVCQRLCKAVADVTGWKLRG	0.394	Toxin	0.368
Seq_652	ALWKQRKWPICRAIAAAIAA	0.752	Toxin	0.81
Seq_653	NNEWFYFDERGYCLINRWFN	0.779	Toxin	0.843
Seq_654	RFNFPKNVSVVKKAKQKLSS	0.815	Toxin	0.888
Seq_655	IAGAIHGSPIGGVVASKKKS	0.614	Toxin	0.64
Seq_656	PIGGVVASKKKSSSKKLNVP	0.659	Toxin	0.695
Seq_657	KKKSSSKKLNVPKTIPSGYK	0.734	Toxin	0.788
Seq_658	SGYKINNKGVPYKKEKGRYT	0.478	Toxin	0.472
Seq_659	NDGAYGFQCADVPCYGLRHW	0.828	Toxin	0.904
Seq_660	CADVPCYGLRHWYGVTLWGN	0.716	Toxin	0.765
Seq_661	FTDSGSMATGWTRINNAWYY	0.247	Toxin	0.187
Seq_662	LPNAGQVAGVFVPVLNTAMN	0.144	Toxin	0.06
Seq_663	NVYAGRMGNTAPGDGWKYRG	0.207	Toxin	0.137
Seq_664	NTAPGDGWKYRGRGLIQLTG	0.23	Toxin	0.166
Seq_665	GWKYRGRGLIQLTGKTNYRL	0.574	Toxin	0.59
Seq_666	MNSTAKKCAVLTIVALAALL	0.134	Toxin	0.047
Seq_667	CSAGVWTNGIGHTRGVTPLS	0.211	Toxin	0.142
Seq_668	ATVSFAFNVGVGAACGSTFA	0.139	Toxin	0.053
Seq_669	QQKWRAACSQLPRWIYVDGK	0.456	Toxin	0.445
Seq_670	DLPCYIMRQFFDVSLYGNAY	0.176	Toxin	0.099
Seq_671	VGGPARYHERTVGEIVGYIV	0.18	Toxin	0.104
Seq_672	NGYRWISFVGASGSRNYMAI	0.227	Toxin	0.162
Seq_673	LAITLPALVNPKAGGYIGGT	0.308	Toxin	0.262
Seq_674	VNPKAGGYIGGTAEHQRLAM	0.127	Toxin	0.039
Seq_675	RWYAQVTGSPSFGASGVPYC	0.19	Toxin	0.116
Seq_676	LAKAAQPTTPPKKALLFMCK	0.603	Toxin	0.626
Seq_677	HCCCLLQRKMTTTCPLSFRM	0.981	Toxin	1
Seq_678	VFQFIANKLNKWGLPANRNT	0.447	Toxin	0.433
Seq_679	IFIWGRRGYSAGAFGHTGMF	0.516	Toxin	0.519
Seq_680	PAPVKKGWQEDSKGFWWARG	0.22	Toxin	0.153
Seq_681	QEDSKGFWWARGNGTYPASR	0.136	Toxin	0.05
Seq_682	WKKINGYWYYFNRDGAMQTG	0.287	Toxin	0.236
Seq_683	WMRVGQPYYYCYRYKGAPAT	0.389	Toxin	0.362
Seq_684	IKFALIKLTQGTGYINPKAK	0.732	Toxin	0.785
Seq_685	YKPLVYAGAYVLRNRLNTAR	0.283	Toxin	0.231
Seq_686	AYVLRNRLNTARIIKSFGTC	0.435	Toxin	0.419
Seq_687	NTARIIKSFGTCLWVASYKV	0.51	Toxin	0.511
Seq_688	GTPLRLPFQRGFPHIILQAF	0.335	Toxin	0.295
Seq_689	RKIRADGYSVWRRGGTARGG	0.147	Toxin	0.063
Seq_690	SVWRRGGTARGGGETPPVAL	0.12	Toxin	0.03
Seq_691	AYEGRCSDLGNCFPGDGVRF	0.55	Toxin	0.561
Seq_692	DEFAFVGFAWYWITRRNGNG	0.252	Toxin	0.193
Seq_693	IDQAVGVLNFIAATNPAILG	0.15	Toxin	0.067
Seq_694	MPFGGGSLRLNWGLKMSKFK	0.437	Toxin	0.421
Seq_695	TMNKLKNYFIKQIKAFMNGK	0.281	Toxin	0.229
Seq_696	TCTVRQGIITRRTGPFVSLP	0.168	Toxin	0.089
Seq_697	SLTMFLFFASWGIWWSFFQI	0.151	Toxin	0.068
Seq_698	ASWGIWWSFFQIWLTSPSVG	0.697	Toxin	0.742
Seq_699	FFIMLCGILVVAVKKFQKAN	0.794	Toxin	0.862
Seq_700	DWRLALAAYNAGPGNVNKWL	0.585	Toxin	0.604
Seq_701	RAASTARYPLSAYLGRRTPG	0.109	Toxin	0.016
Seq_702	KAICQKLCSAISDVMSIPVR	0.334	Toxin	0.294
Seq_703	REYFSTSCPHRSWAIHVGVG	0.204	Toxin	0.134
Seq_704	SDNQYVKYHWRGKFTAHKTN	0.459	Toxin	0.448
Seq_705	HWRGKFTAHKTNTLPIVPRY	0.459	Toxin	0.448
Seq_706	DKQAKLWWIKFKYVKKGSSD	0.723	Toxin	0.774
Seq_707	FDNGYVDHPRKKITRKMGGS	0.462	Toxin	0.452
Seq_708	DGIYGPATKAKVAAWQAAHK	0.523	Toxin	0.527
Seq_709	FRGNAYPDPATGGKPYTIGN	0.172	Toxin	0.094
Seq_710	DVKKFEAAVSKAVKVKLTQG	0.401	Toxin	0.377
Seq_711	SFTYNVGPAKMTSSTLIKKL	0.249	Toxin	0.189
Seq_712	LRWNKAAGKVMAGLTTRRAA	0.493	Toxin	0.49
Seq_713	FSTKPKKKQPKITWNWKGRF	0.648	Toxin	0.681
Seq_714	NPSAGYFYCAVCKMTDIQGR	0.524	Toxin	0.528
Seq_715	VAKYYKKDVKVTPVKTPKTA	0.394	Toxin	0.368
Seq_716	PKTATKTEQKANKKVMKGYA	0.341	Toxin	0.303
Seq_717	KGYATQTQVNARLKGYLNKK	0.322	Toxin	0.279
Seq_718	LPPKRRVDNYFGCAGFWVPN	0.204	Toxin	0.134
Seq_719	NYFGCAGFWVPNVGKTVTQK	0.558	Toxin	0.57
Seq_720	WVPNVGKTVTQKIATVTKKA	0.618	Toxin	0.644
Seq_721	VTQKIATVTKKAASKTTPKK	0.507	Toxin	0.507
Seq_722	TKKAASKTTPKKTKWAWKGR	0.673	Toxin	0.712
Seq_723	TPKKTKWAWKGRFYPNAKKG	0.699	Toxin	0.744
Seq_724	WKGRFYPNAKKGIRVRRSPT	0.731	Toxin	0.784
Seq_725	FDQIIKANVYWWIRFKYPTN	0.393	Toxin	0.367
Seq_726	GYFYCAVCKITDKKERIKHE	0.614	Toxin	0.64
Seq_727	YSRWADKGSGTKYGRWYAQA	0.236	Toxin	0.173
Seq_728	TNKWQKINNAWYYFDSNGYM	0.194	Toxin	0.121
Seq_729	NGYMKVNSWHKHSDGYWYYL	0.302	Toxin	0.254
Seq_730	WHKHSDGYWYYLLPNGSMAT	0.26	Toxin	0.203
Seq_731	WYYLLPNGSMATGWVLISNK	0.416	Toxin	0.395
Seq_732	ISNKWYYFKEDGKMATGWVK	0.283	Toxin	0.231
Seq_733	VEWLRYRDKALGIAHYYCNR	0.526	Toxin	0.531
Seq_734	IIPKVKKYLEKSGHNVVLYG	0.49	Toxin	0.487
Seq_735	PMWIDVETNVGLHVGHIRAC	0.183	Toxin	0.108
Seq_736	YPGDQHRQWDYPLGNQKPAL	0.274	Toxin	0.22
Seq_737	IGKAVDIVPLVNGKISWDFN	0.564	Toxin	0.578
Seq_738	PLVNGKISWDFNHYYPLAKA	0.322	Toxin	0.279
Seq_739	RWGGAWTVITGKSGTPQEWV	0.324	Toxin	0.282
Seq_740	IYRRLYWTRPAFDQIAPRAP	0.135	Toxin	0.048
Seq_741	MGPAVAATFLQRALNALNRG	0.115	Toxin	0.024
Seq_742	NLNYSWSGLSQTFRKYFPDP	0.175	Toxin	0.098
Seq_743	DLWYAFQCFDYANAGWKALF	0.465	Toxin	0.456
Seq_744	FDYANAGWKALFGLLLKGVG	0.415	Toxin	0.394
Seq_745	VGWHTANQIGNKYYYGIEVC	0.42	Toxin	0.4
Seq_746	SASSNTVKPVASAWKRNKYG	0.422	Toxin	0.403
Seq_747	GNQPITVRKVGPFLSCPVGY	0.413	Toxin	0.391
Seq_748	KVGPFLSCPVGYQFQPGGYC	0.475	Toxin	0.468
Seq_749	TGEVDKAGNRISGFGKFSAV	0.171	Toxin	0.093
Seq_750	SQYPNRSWKIYRNTPSFVAK	0.206	Toxin	0.136
Seq_751	YAAVPAQLRRWTKGRVKGVL	0.373	Toxin	0.342
Seq_752	RCVESLTYSAQRLAAVWPRR	0.205	Toxin	0.135
Seq_753	DGWRFRGRGLLQVTGRSNYR	0.351	Toxin	0.315
Seq_754	RPQLLAEPRWACRSAAWWWQ	0.424	Toxin	0.405
Seq_755	RWACRSAAWWWQRNGLGELA	0.391	Toxin	0.364
Seq_756	TDYSDHPFAHGRPAKVFNRR	0.247	Toxin	0.187
Seq_757	TASGRYQHLYLFWPHYRKQL	0.206	Toxin	0.136
Seq_758	AGRIERAISRCRNIWASLPG	0.283	Toxin	0.231
Seq_759	MSKTKFWVIGLAASAAFFTS	0.119	Toxin	0.029
Seq_760	WLDPRVWPCLLYTSPSPRDG	0.58	Toxin	0.598
Seq_761	DGIVVLPANATFTSGFGTRW	0.151	Toxin	0.068
Seq_762	GPASGFGNWIRISHPDGSMS	0.227	Toxin	0.162
Seq_763	QMCIRDRYKLDKRGSKPKGV	0.264	Toxin	0.208
Seq_764	QLKLIDYFIERVRHYAGGGK	0.167	Toxin	0.088
Seq_765	PALHYGATVHGYPRILGHGA	0.155	Toxin	0.073
Seq_766	KFIKNESWHCVTQCAVNVRS	0.436	Toxin	0.42
Seq_767	YRWISYISWSGKRRYVAYRR	0.428	Toxin	0.41
Seq_768	WSGKRRYVAYRRLSGNTRPW	0.411	Toxin	0.389
Seq_769	FPMWFIRPKFKTATATRSTQ	0.455	Toxin	0.443
Seq_770	STKKAAPKKKAKPVKLNIIK	0.763	Toxin	0.823
Seq_771	KKAKPVKLNIIKDVVKGYNL	0.801	Toxin	0.87
Seq_772	NIIKDVVKGYNLPKRGYKPK	0.658	Toxin	0.694
Seq_774	TLGVSVGERVKAGQYIAGMG	0.168	Toxin	0.089
Seq_775	INIIWGGAWGRYLNHYVTAN	0.672	Toxin	0.711
Seq_776	LDTGVNCGIKFAKPLLQRAL	0.631	Toxin	0.661
Seq_777	IKFAKPLLQRALNLLNNQGK	0.638	Toxin	0.669
Seq_778	PVGVWTIGYGHTTAAGPPKV	0.174	Toxin	0.097
Seq_779	DEFLKWTKAGGKTLPGLVKR	0.369	Toxin	0.337
Seq_780	TASSSPPTLTLIALLVFVAL	0.134	Toxin	0.047
Seq_781	LTLIALLVFVALLAVAIITK	0.707	Toxin	0.754
Seq_782	MKKWIATLTLGITVATSLSP	0.122	Toxin	0.032
Seq_784	VTPTEGTFTSGFGSRWGTLH	0.102	Toxin	0.008
Seq_785	LLSTAVAAVLALTAAAAPQA	0.194	Toxin	0.121
Seq_786	TEGRFTSSFGPRWGRLHNGI	0.146	Toxin	0.062
Seq_787	GDLGNNYAGDGRRFKGCLLY	0.502	Toxin	0.501
Seq_788	QMWFIRPNFSRKPQAKKTSV	0.371	Toxin	0.34
Seq_789	SSKKKPKITWKWKGRFTSNT	0.723	Toxin	0.774
Seq_790	PNGKFMFSSRSTSLLSKVHK	0.301	Toxin	0.253
Seq_791	SRSTSLLSKVHKDLQKVINR	0.463	Toxin	0.453
Seq_792	VRNWEGGYFHKMAKAVKQAA	0.565	Toxin	0.579
Seq_794	PGTYTVSSPFGPRWGTHHNG	0.175	Toxin	0.098
Seq_795	HFEEWIRPGRLGGRPVDPAP	0.111	Toxin	0.019
Seq_796	GRLGGRPVDPAPRLRGAASP	0.276	Toxin	0.222
Seq_797	DPAPRLRGAASPGGAAPAPA	0.103	Toxin	0.009
Seq_798	AASPGGAAPAPAPAAPTAPV	0.124	Toxin	0.035
Seq_799	PAPAPAAPTAPVRAATAVAA	0.105	Toxin	0.011
Seq_800	VLIVACPCALGLATPMSLMV	0.44	Toxin	0.425
Seq_801	VNLRKGPDTGYGVIRQLGKG	0.189	Toxin	0.115
Seq_802	SFVYNLGCGSLTHSTFGNQI	0.199	Toxin	0.127
Seq_804	NWFVARRGLITYSMYGSRNG	0.291	Toxin	0.241
Seq_805	DTNLKPLKCYWWTSAAPVYV	0.38	Toxin	0.351
Seq_806	CYWWTSAAPVYVRVFGVLNP	0.381	Toxin	0.352
Seq_807	GDPTHFIPKIAVPIRADCTK	0.5	Toxin	0.499
Seq_808	DTGRGGYNGGWYWRLFTFGR	0.244	Toxin	0.183
Seq_809	RGLIQITGRRNYLACSQALF	0.284	Toxin	0.232
Seq_810	VTSKFGPRWGTIHWGTDYGC	0.38	Toxin	0.351
Seq_811	AGAARGFGRWVTIDHPASNG	0.243	Toxin	0.182
Seq_812	LTKKFFTDFIKGFIGPVISD	0.604	Toxin	0.627
Seq_813	FTDFIKGFIGPVISDVKDIR	0.509	Toxin	0.51
Seq_814	LRGPSGNGWPQLGKDRQGRN	0.408	Toxin	0.385
Seq_815	GLNNFFIYPGQKLKVSGTAS	0.608	Toxin	0.632
Seq_816	YDPSKGAEQWRPLLKWAINF	0.439	Toxin	0.424
Seq_817	QWRPLLKWAINFQHNGIADT	0.444	Toxin	0.43
Seq_818	CSPPREPWMKAKQPPREYLD	0.293	Toxin	0.243
Seq_820	VAPGRVLGWVTSSWNAVGYE	0.234	Toxin	0.171
Seq_821	EWGWRAIPALPAGSKALPDV	0.425	Toxin	0.406
Seq_822	NIVDWTHKFTFGRPRPVANV	0.338	Toxin	0.299
Seq_823	SGKTTGLSAPNGFRRAVYLP	0.145	Toxin	0.061
Seq_824	WTESRYNPFAISRVGAAGLG	0.138	Toxin	0.052
Seq_825	FAISRVGAAGLGQLMPGTAK	0.173	Toxin	0.095
Seq_826	LAYNIGVAGYCGSTAARRIN	0.393	Toxin	0.367
Seq_827	GYCGSTAARRINAGRIREGC	0.57	Toxin	0.585
Seq_828	GVLRPVKGLTARRQRERALC	0.481	Toxin	0.475
Seq_829	STALIGVGVLMNPAATAACL	0.268	Toxin	0.213
Seq_830	VLMNPAATAACLPGSLIVGQ	0.123	Toxin	0.034
Seq_832	YPDPATGGAPWTICWGHTGP	0.547	Toxin	0.557
Seq_833	APWTICWGHTGPEVVKGLTV	0.564	Toxin	0.578
Seq_834	YSKWIYADKRIFQGLVTRRY	0.193	Toxin	0.12
Seq_835	FVPKWYRDPVGVWTIGYGHT	0.214	Toxin	0.146
Seq_836	KPAFNDGVKAALNPFAAFFA	0.179	Toxin	0.103
Seq_837	KAALNPFAAFFAFLARIFGG	0.224	Toxin	0.158
Seq_838	DASVPRPAPKPVPVIDTIPA	0.405	Toxin	0.382
Seq_839	PGSNRGSAKFISAPIAAIAV	0.205	Toxin	0.135
Seq_840	KFISAPIAAIAVTAVVGSAG	0.29	Toxin	0.24
Seq_841	MSVQQSIVNWFVNHRGKLTY	0.113	Toxin	0.021
Seq_842	RFGFGNPRSTNGLQGICIHT	0.316	Toxin	0.272
Seq_843	IKKNSKKYAKLIAGAINGKP	0.833	Toxin	0.91
Seq_844	AINGKPIGGVVASSKKPKPK	0.724	Toxin	0.775
Seq_845	GFIQVTWADNYRAFGRWCHA	0.438	Toxin	0.422
Seq_846	PKWAWLGAVWYFTTHRHGLV	0.503	Toxin	0.503
Seq_847	RVWAHRIDTPGSCLLYTSPS	0.434	Toxin	0.417
Seq_848	DLCSKTSGGYGLYSAQHKRL	0.217	Toxin	0.15
Seq_849	ESASWGIGQVMGFHWKALGY	0.177	Toxin	0.1
Seq_850	KDWKAFARGYNGPAYAKNSY	0.49	Toxin	0.487
Seq_851	MGRQWPLPRGKFTITSRFAG	0.146	Toxin	0.062
Seq_852	RGKFTITSRFAGRINPVTGQ	0.17	Toxin	0.092
Seq_853	TPFYACAGGTVQYIGAASGY	0.11	Toxin	0.018
Seq_854	AKYAVEKAKAYGVPAGSYIA	0.162	Toxin	0.082
Seq_855	LRNHLSTSRIVKSFGTCLWV	0.477	Toxin	0.47
Seq_856	NVYRGDGVKFAGRGPIQLTG	0.164	Toxin	0.084
Seq_857	YYKKKVEVAPKPTPTKKGAT	0.386	Toxin	0.358
Seq_858	DLPNWITTKYFGIALWGNAI	0.36	Toxin	0.326
Seq_859	DDGVIGAGTLTAVYRKLGAS	0.178	Toxin	0.101
Seq_860	LGASPVNADLLGNASNVFLR	0.178	Toxin	0.101
Seq_861	RRLISLGYNPGGADGLIGPK	0.179	Toxin	0.103
Seq_862	LNCNSGSIGISLCGMTGANE	0.434	Toxin	0.417
Seq_863	AGRNAGVFVPVLNTAMNRYG	0.197	Toxin	0.125
Seq_864	NRYGIVGTARAAAFVAQVGH	0.125	Toxin	0.036
Seq_865	PVKLTPADLRAGKRGFCGHL	0.413	Toxin	0.391
Seq_866	TNVLTPKYFTDFIKGFIGPL	0.184	Toxin	0.109
Seq_867	MLRLLNQGLREQACRQFPRW	0.242	Toxin	0.18
Seq_868	FPRWVYANGKVLNGLKTRRD	0.481	Toxin	0.475
Seq_869	QLAFWGCVTLLAVASHSHAG	0.28	Toxin	0.227
Seq_870	VLTGVGIAWHAGAGWFTNWP	0.488	Toxin	0.484
Seq_871	WHAGAGWFTNWPTNAANQVS	0.488	Toxin	0.484
Seq_872	GTSPWPPAMLDAYYRCCAAI	0.453	Toxin	0.441
Seq_873	DKDGYMATSWKKIGEKWYYF	0.45	Toxin	0.437
Seq_874	KKIGEKWYYFNRDGSMQTGW	0.189	Toxin	0.115
Seq_875	CLSEGTIGWDAPPHPHNPGV	0.384	Toxin	0.356
Seq_876	KTTAKKKTTAKKKMKKLSYI	0.784	Toxin	0.849
Seq_877	SCPYAYDFQPGGWCDYTSVL	0.649	Toxin	0.683
Seq_878	STTKKTTPKAATSKPIKKIS	0.488	Toxin	0.484
Seq_879	KTVANKPGSASTPATKSNNG	0.309	Toxin	0.263
Seq_880	STGPFTTCPFTGWLNPGVTI	0.236	Toxin	0.173
Seq_881	PFTGWLNPGVTITYDECMVQ	0.204	Toxin	0.134
Seq_882	TAQGTPGTSNYVLGPLWGTI	0.116	Toxin	0.025
Seq_883	AQSANKTATKKKTKAKKKMK	0.73	Toxin	0.783
Seq_884	QCFDLANQWWLYLFNHTLKG	0.377	Toxin	0.347
Seq_885	YAKETTVNKVKSKSKPVAKA	0.475	Toxin	0.468
Seq_886	KVKSKSKPVAKATKKKGKKI	0.888	Toxin	0.978
Seq_887	MALRKKAGAAAICAVSAIIA	0.23	Toxin	0.166
Seq_888	LELIGNAEACRRSPYICPAG	0.635	Toxin	0.665
Seq_889	ACRRSPYICPAGVLTDGIGN	0.302	Toxin	0.254
Seq_890	CQQFPRWIYGGGRVLPGLVA	0.26	Toxin	0.203
Seq_891	CKHVLEPLRKRVGRVVVTSG	0.38	Toxin	0.351
Seq_892	RKRVGRVVVTSGYRCGELNK	0.414	Toxin	0.393
Seq_893	VTSGYRCGELNKAVGGARHS	0.312	Toxin	0.267
Seq_894	ELNKAVGGARHSRHLTGRAA	0.17	Toxin	0.092
Seq_895	SDTAMCRKYAAILRAHTPCT	0.44	Toxin	0.425
Seq_896	IAVFNGSLGGGAGHVAVVTK	0.219	Toxin	0.152
Seq_897	GWTNGVASPGWGPERVTRRW	0.375	Toxin	0.345
Seq_898	DFPSKINAGKKAKQVIKNAV	0.532	Toxin	0.538
Seq_899	MKRIPTNNGYWLLNPCVFFV	0.165	Toxin	0.085
Seq_900	GYWLLNPCVFFVSALILIFS	0.7	Toxin	0.746
Seq_901	VFFVSALILIFSLVSCKPAA	0.72	Toxin	0.77
Seq_902	LIFSLVSCKPAAAETIPNAA	0.432	Toxin	0.415
Seq_903	GAGIAWHAGRGWLDGWPTNN	0.575	Toxin	0.591
Seq_904	GRGWLDGWPTNNANAVAIGF	0.429	Toxin	0.411
Seq_905	ATAAILWFLGKRATKHTMIA	0.481	Toxin	0.475
Seq_906	GTLDPKPAPPAPKPAPKPVA	0.561	Toxin	0.574
Seq_907	PPAPKPAPKPVARPLTQQYF	0.163	Toxin	0.083
Seq_909	WGSHTDCGKGFPGDVFAASL	0.358	Toxin	0.324
Seq_910	KGFPGDVFAASLTKYISNSA	0.369	Toxin	0.337
Seq_911	PDKVGRWAEFANAHIYWTPQ	0.211	Toxin	0.142
Seq_912	PQVSSKKYYKYNWSGVFTSN	0.132	Toxin	0.045
Seq_913	IIKDLQANLWWIRFKYQAKG	0.563	Toxin	0.577
Seq_914	LWWIRFKYQAKGSSNKDFYM	0.846	Toxin	0.926
Seq_915	FNRKNIIPKIKKYLEKAGHN	0.881	Toxin	0.969
Seq_916	ISSALDKTVGKIRGVTARND	0.283	Toxin	0.231
Seq_917	WARFKFDNKGEYFYVALCRI	0.363	Toxin	0.33
Seq_918	FPRWNKAKGKVLNGLTRRRA	0.778	Toxin	0.842
Seq_919	KSGQYVAACKSLLKWKYVAK	0.643	Toxin	0.675
Seq_920	CKSLLKWKYVAKRDCSIRSN	0.93	Toxin	1
Seq_921	YVAKRDCSIRSNNCYGVWTR	0.696	Toxin	0.741
Seq_922	YGLTHFIVPPVAKEFKVLKT	0.446	Toxin	0.432
Seq_923	VLKTETKKAPTQTNKTKTKK	0.443	Toxin	0.429
Seq_924	TKRITGWTMDKRGYNPHGVV	0.189	Toxin	0.115
Seq_925	TIVNKPGSASTPATRTNSNG	0.194	Toxin	0.121
Seq_926	FTPNTAIRTRYIGPFTSCPQ	0.175	Toxin	0.098
Seq_927	PQVSENKYVKYNWRGTFTAH	0.112	Toxin	0.02
Seq_928	VKYNWRGTFTAHKTNTLPIV	0.21	Toxin	0.141
Seq_929	NPLKMWANRAVPESLKFRHD	0.214	Toxin	0.146
Seq_930	MKRTLCALAAVAVSAAATVT	0.111	Toxin	0.019
Seq_931	MKRNLRARKTVALTALAVCT	0.159	Toxin	0.078
Seq_932	KTVALTALAVCTTLATTMGA	0.137	Toxin	0.051
Seq_933	IRDRFINQKRWRDACYQLPR	0.293	Toxin	0.243
Seq_934	KRWRDACYQLPRWVYVKGVF	0.527	Toxin	0.532
Seq_935	QLPRWVYVKGVFNPGLDNRR	0.301	Toxin	0.253
Seq_936	MANLKTKLSAAMLALIAAGA	0.204	Toxin	0.134
Seq_937	SLTSYRDGAGIWTICRGATR	0.307	Toxin	0.261
Seq_938	AGIWTICRGATRVDGRPVTQ	0.248	Toxin	0.188
Seq_939	MRLKWAVAAAATVGFGLALP	0.113	Toxin	0.021
Seq_940	YRYPKPQDSAPSGFRRASYL	0.144	Toxin	0.06
Seq_941	ISAGLAVRWFPHIAAAMKEF	0.242	Toxin	0.18
Seq_942	YAARSAAWFYTSRGCLRYPG	0.335	Toxin	0.295
Seq_943	MGKVLIKRGTSAAGAIAIIL	0.229	Toxin	0.164
Seq_944	GDMRDFPKHCYGKITVCGDK	0.375	Toxin	0.345
Seq_945	LAFNVGTGNACGSTMVKFIN	0.285	Toxin	0.234
Seq_946	NACGSTMVKFINQKRWRCLL	0.613	Toxin	0.638
Seq_947	VWPAVERAAVLARDICKRNG	0.514	Toxin	0.516
Seq_948	AVLARDICKRNGIPIRKLST	0.639	Toxin	0.67
Seq_949	DPGPYFPWDKFIATVNGAKV	0.309	Toxin	0.263
Seq_950	VDLLSWVKNPLTGKLYRTKD	0.543	Toxin	0.552
Seq_951	ERVDLLSQVLNPVSGKLYKT	0.174	Toxin	0.097
Seq_952	VLNPVSGKLYKTKDALWSMW	0.513	Toxin	0.515
Seq_953	RAWRAGRAAAAIVTVPVGVL	0.147	Toxin	0.063
Seq_954	AAAIVTVPVGVLKAGAVAFT	0.2	Toxin	0.129
Seq_955	AALPGFNSALVQAACTTVKR	0.239	Toxin	0.177
Seq_956	LYKGRGRIQLTGKGNYERFS	0.265	Toxin	0.209
Seq_957	QLTGKGNYERFSVWCFVRKL	0.449	Toxin	0.436
Seq_958	ERFSVWCFVRKLVPTRDYFV	0.194	Toxin	0.121
Seq_959	MRRSRSLLYIAAACVGLLVC	0.215	Toxin	0.147
Seq_960	YIAAACVGLLVCLAASPPAK	0.496	Toxin	0.494
Seq_961	VMPSTATWLAELFPKVLGKV	0.119	Toxin	0.029
Seq_962	PKGFHVTSPFGPRWGQFHFG	0.277	Toxin	0.224
Seq_963	PKPRADGLRPNPGWRGDPTF	0.276	Toxin	0.222
Seq_964	RPNPGWRGDPTFLPKVLRAF	0.476	Toxin	0.469
Seq_965	IHLSRTGVATLCGAGIAYHA	0.231	Toxin	0.167
Seq_966	GIRDRSPSRGLGMCIRDSTT	0.328	Toxin	0.287
Seq_967	VSYIPYKDIVGVWTVCHGHT	0.325	Toxin	0.283
Seq_968	IVGVWTVCHGHTGKDIMLGK	0.625	Toxin	0.653
Seq_969	GDIKGACDQLRRWIYAGGKQ	0.482	Toxin	0.477
Seq_970	QLRRWIYAGGKQWKGLMTRR	0.402	Toxin	0.378
Seq_971	FTRLVESFNYSISGLAGFIR	0.108	Toxin	0.015
Seq_972	GNKAAGDGWKYRGRGIIGIT	0.323	Toxin	0.28
Seq_973	AARSAAWFFASKGCMKYTGD	0.415	Toxin	0.394
Seq_974	VWTQLRGPGGKGWKQLGQDS	0.559	Toxin	0.572
Seq_975	DVLRAFGVTVRERPGWKLWG	0.32	Toxin	0.277
Seq_976	TVRERPGWKLWGNGDFGAIK	0.221	Toxin	0.155
Seq_977	ATICGAGIAWHAGRGRYPGW	0.525	Toxin	0.53
Seq_978	YRICAAILTKLGKRATTQTL	0.454	Toxin	0.442
Seq_979	DVNIVKRITNFITAFVGPIG	0.162	Toxin	0.082
Seq_980	RDKGQYPGWAQLGKNPRGGN	0.375	Toxin	0.345
Seq_981	QRFQFGAPRSTSKIRNIFIH	0.189	Toxin	0.115
Seq_982	YYGLTHFIVPPVASKSKPKK	0.534	Toxin	0.541
Seq_983	KPKKEVKNTAPTQTKKSSKK	0.38	Toxin	0.351
Seq_984	DKHITGWTMTKRGHNPKGVV	0.365	Toxin	0.332
Seq_985	GDKPKSTTVKSKPASASTPA	0.262	Toxin	0.205
Seq_986	NKPSTVPKKGWIAVYTSGIY	0.305	Toxin	0.258
Seq_987	TSGTLTSGFGPRWGTMHNGI	0.138	Toxin	0.052
Seq_988	SATAIDINAPKYPWGTYRMD	0.197	Toxin	0.125
Seq_989	GYLGAYGKPAANPMKQPTPK	0.288	Toxin	0.237
Seq_990	CFDLANQYWYYVTGHALRGL	0.21	Toxin	0.141
Seq_991	VSKTKARMVKPKPIKNVKKK	0.682	Toxin	0.723
Seq_992	VKPKPIKNVKKKKIMIVAGH	0.91	Toxin	1
Seq_993	FHLDSAGPKATGGHTIIPAG	0.16	Toxin	0.079
Seq_994	KKNLKPFTKSIASAINGKPI	0.778	Toxin	0.842
Seq_995	KSIASAINGKPIGGASAGKV	0.383	Toxin	0.354
Seq_996	GKPIGGASAGKVKSVKKTWD	0.655	Toxin	0.69
Seq_997	AGKVKSVKKTWDWKGRFYPN	0.609	Toxin	0.633
Seq_998	KTWDWKGRFYPNTTIKVRKK	0.636	Toxin	0.667
Seq_999	VVQLYKDTKKKLWWGKFKYP	0.608	Toxin	0.632
Seq_1000	KKKLWWGKFKYPTNPNAGYF	0.951	Toxin	1
Seq_1001	AGVATMCGVGVAWHAGRGSY	0.242	Toxin	0.18
Seq_1002	QLTGGRNRGQYPGWAQLGTK	0.154	Toxin	0.072
Seq_1003	PYSYDCSSSVYFALTAGGFL	0.115	Toxin	0.024
Seq_1004	QRGDVFIWGTRGASSGAFGH	0.129	Toxin	0.041
Seq_1005	VTIYRPPFGATTKTATAALS	0.211	Toxin	0.142
Seq_1006	GATTKTATAALSKGLSLTSK	0.209	Toxin	0.14
Seq_1007	DFGPLLRKAYGRWVRNAKGK	0.526	Toxin	0.531
Seq_1008	WGTLAQRMNPRASAGLFFNK	0.29	Toxin	0.24
Seq_1009	FFNKMMTFNWRAMDPGAACQ	0.154	Toxin	0.072
Seq_1010	SMANRWGPGSYDCSSSVYFA	0.293	Toxin	0.243
Seq_1011	DVFIWGVRGASTGSAGHTGF	0.158	Toxin	0.077
Seq_1012	DYNIGGGNFKNSSVVAYLNK	0.459	Toxin	0.448
Seq_1013	KIYYGQCFDLANVYWAKLFG	0.31	Toxin	0.264
Seq_1014	KPGDVVVFPRTFGGGYGHVA	0.152	Toxin	0.069
Seq_1015	PRTFGGGYGHVAIVISATLN	0.2	Toxin	0.129
Seq_1016	RRTHGYEFPMWFIRPFYKKA	0.359	Toxin	0.325
Seq_1017	PMWFIRPFYKKANVTKSIQS	0.331	Toxin	0.29
Seq_1018	SIQSPTVTKKKATPKKRKMK	0.684	Toxin	0.726
Seq_1019	KKKATPKKRKMKTLKYIRDE	0.823	Toxin	0.897
Seq_1020	GPNFPWDVFLQKVRDRLKPT	0.453	Toxin	0.441
Seq_1021	QRFNFGGPRPTAKIRNIFIH	0.396	Toxin	0.371
Seq_1022	MNWSAAPGYVTYRTCLLYTS	0.242	Toxin	0.18
Seq_1023	CFDTANQYWMYLFGHMLKGI	0.237	Toxin	0.174
Seq_1024	VKSKMTPKKKPKMNKGKKIL	0.672	Toxin	0.711
Seq_1025	KDGYWFIRFKYQAPGSSNKH	0.467	Toxin	0.458
Seq_1026	YDFPMWFIRPKYKKEGQTRS	0.483	Toxin	0.478
Seq_1027	TKNSKKTKKVTRKAKKLNYF	0.754	Toxin	0.812
Seq_1028	LNYFKDYVKGYNLPKRGYNP	0.415	Toxin	0.394
Seq_1029	SSNTKSTVAGAWRKNSYGTW	0.273	Toxin	0.219
Seq_1030	QLASADYGFYGAVWYWATRG	0.135	Toxin	0.048
Seq_1031	FYGAVWYWATRGLNDFADAG	0.174	Toxin	0.097
Seq_1032	TRGHGDFNVIWGVVAHHTGG	0.168	Toxin	0.089
Seq_1033	GLAQRIAQSIAGVIGTPVRG	0.11	Toxin	0.018
Seq_1034	YGHMWNAFQTGLKAGDRVKK	0.227	Toxin	0.162
Seq_1035	AFVSFTYNLGGGAFCKSSLL	0.248	Toxin	0.188
Seq_1036	AAADEFPKWNRGGGKVMKGL	0.338	Toxin	0.299
Seq_1037	MKAILDFLKTLTGNQSTRKK	0.18	Toxin	0.104
Seq_1038	QFLVWNRGGGKMLRGLVRRR	0.399	Toxin	0.374
Seq_1039	MTTTFHRHWRDVPKNAWRWP	0.282	Toxin	0.23
Seq_1040	DVPKNAWRWPNFSPAEIACR	0.641	Toxin	0.673
Seq_1041	QLGVDGILGPASWAAAWTKP	0.288	Toxin	0.237
Seq_1042	PKWNKAGGRVLAGLVKRRKA	0.769	Toxin	0.831
Seq_1043	WNQSSMLSNLKAGRYKHACA	0.512	Toxin	0.514
Seq_1044	NLKAGRYKHACASLLKYKYV	0.634	Toxin	0.664
Seq_1045	MLTNLKAGQYIAACKSLLKW	0.454	Toxin	0.442
Seq_1047	VDFLYQYGIGNWRASSMRRH	0.213	Toxin	0.145
Seq_1048	GYDCSTRIDGRPNTVCWGVW	0.713	Toxin	0.762
Seq_1049	DGRPNTVCWGVWERQQQRHA	0.635	Toxin	0.665
Seq_1050	GPFRSCPVSGVLPVSYTHLR	0.272	Toxin	0.217
Seq_1051	IKAKTTKPKPVKKVKKRKVM	0.883	Toxin	0.972
Seq_1052	KPVKKVKKRKVMIVAGHGYN	0.882	Toxin	0.97
Seq_1053	EEWEKIGGVWYYFDAKGYCL	0.236	Toxin	0.173
Seq_1054	KKYVKYDWKGTFTAHKTNTL	0.352	Toxin	0.316
Seq_1055	LKSTAAGRYQLLFRWWKPYR	0.456	Toxin	0.445
Seq_1056	VYKRQTVAGAWKRNSYGTWY	0.29	Toxin	0.24
Seq_1057	PSTVPKKGWIAVWSAGTYAE	0.203	Toxin	0.132
Seq_1058	KKEAPKQKKSTEKKKIIPHI	0.363	Toxin	0.33
Seq_1059	KKKQPQMTWNWKGRFTSNST	0.173	Toxin	0.095
Seq_1060	KYPTNPSTGYFYCAVCRITD	0.588	Toxin	0.607
Seq_1061	MARYVGRHRKHTTPAPVKAV	0.148	Toxin	0.064
Seq_1062	IKGGVALPASGAFTSGFGSR	0.235	Toxin	0.172
Seq_1063	ASGAFTSGFGSRWGSFHSGV	0.134	Toxin	0.047
Seq_1064	NDGTSGWSAAQYNAYVRGCA	0.339	Toxin	0.3
Seq_1065	RGCAAILNKLGQPSSHVIGH	0.419	Toxin	0.399
Seq_1066	VVNQIDAQAKVATWLGKRLH	0.254	Toxin	0.195
Seq_1067	AKVATWLGKRLHAGEKPCKD	0.748	Toxin	0.805
Seq_1068	ALHKALKARKWATFAKGYNG	0.574	Toxin	0.59
Seq_1069	RKWATFAKGYNGPDYARNLY	0.328	Toxin	0.287
Seq_1070	LRWNKGGGKVMKGLVRRREA	0.762	Toxin	0.822
Seq_1071	MKKTINKIGLKLIAQFEGCY	0.365	Toxin	0.332
Seq_1072	LCPANVWTIGIGTTIYPNGV	0.275	Toxin	0.221
Seq_1073	VPTIGFGTTSGVKIGDTTTP	0.136	Toxin	0.05
Seq_1074	MNTKIRYGLSAAVLALIGAG	0.102	Toxin	0.008
Seq_1075	GVRHNPYKDIVGVWTVCYGH	0.319	Toxin	0.275
Seq_1076	VWTVCYGHTGKDIIPGKTYT	0.492	Toxin	0.489
Seq_1077	KGACDQLRRWTYAGGNQWKG	0.488	Toxin	0.484
Seq_1078	NFQREFLNKIKPGAIAGWHK	0.535	Toxin	0.542
Seq_1079	KGWKIIPNERATVPKQGWIG	0.638	Toxin	0.669
Seq_1080	WNSLAKSSFSGWCRPELAGL	0.531	Toxin	0.537
Seq_1081	FSGWCRPELAGLPWLRCTRA	0.666	Toxin	0.704
Seq_1082	NWYWFDNSGHMATGWKRIAE	0.425	Toxin	0.406
Seq_1083	MNIPTSLLKALCTFIVGYCI	0.246	Toxin	0.185
Seq_1084	RLRTDLPQVGYAPYRQVHAH	0.118	Toxin	0.027
Seq_1085	TIFNGISGSRPTEKPKYYIM	0.224	Toxin	0.158
Seq_1086	QEGWKRNSTGWWYVNADCSY	0.364	Toxin	0.331
Seq_1087	WYYFKETGVMATGWVKYKDH	0.295	Toxin	0.246
Seq_1088	NRVTYSMTYRNGPGSFDCSS	0.305	Toxin	0.258
Seq_1089	AGVEAGMPKLPWPCSTESMH	0.466	Toxin	0.457
Seq_1090	SAEGLLKTFPKYFNKDQAAA	0.314	Toxin	0.269
Seq_1091	FPKYFNKDQAAAYARNQQKI	0.216	Toxin	0.148
Seq_1092	QAAAYARNQQKIANRVYANR	0.278	Toxin	0.225
Seq_1093	AFRGRGPIQLTGKHNYKAFG	0.531	Toxin	0.537
Seq_1094	LVSEPVLGCLSAGWYWKANS	0.454	Toxin	0.442
Seq_1095	AGSKKVTWNWKGRFTANTTI	0.291	Toxin	0.241
Seq_1096	NWKGRFTANTTIKVRRKPGL	0.562	Toxin	0.575
Seq_1097	FRLRGNAKDAINNKLPSGWK	0.526	Toxin	0.531
Seq_1098	DFSNMAWHCANSYGNANYAS	0.47	Toxin	0.462
Seq_1100	LHVYKLHTGLDFAAPCGTPV	0.328	Toxin	0.287
Seq_1101	GLDFAAPCGTPVGAAADGVV	0.193	Toxin	0.12
Seq_1102	GTPVGAAADGVVSFVGWAGG	0.116	Toxin	0.025
Seq_1103	SGIGAGVATAQTKPAPAPTT	0.13	Toxin	0.042
Seq_1104	LDQWNNTVSKYFKGVASIIG	0.221	Toxin	0.155
Seq_1105	SKYFKGVASIIGRQRIGVYG	0.243	Toxin	0.182
Seq_1106	SIIGRQRIGVYGSSRVISWA	0.216	Toxin	0.148
Seq_1107	WSPRFNFGSPRNTSNIIGVC	0.491	Toxin	0.488
Seq_1108	STGNKGNDVLLHVSFVCRAA	0.284	Toxin	0.232
Seq_1109	VLLHVSFVCRAAWTREKWLA	0.487	Toxin	0.483
Seq_1110	KWLAYPKMLRGGATVVAHWC	0.662	Toxin	0.699
Seq_1111	LRGGATVVAHWCKKYNIPPH	0.707	Toxin	0.754
Seq_1112	AHWCKKYNIPPHKVTAAGLP	0.668	Toxin	0.706
Seq_1113	RRFNFGGPRSTSNIRNIIIH	0.376	Toxin	0.346
Seq_1114	QLVREYAGQAPKPAPRPAPK	0.184	Toxin	0.109
Seq_1115	QAPKPAPRPAPKTGGNMNTH	0.268	Toxin	0.213
Seq_1116	MNTHRDIVKPINKFTGDFIK	0.173	Toxin	0.095
Seq_1117	KPINKFTGDFIKGFCGPIYD	0.64	Toxin	0.672
Seq_1118	DFIKGFCGPIYDRANEAVLL	0.46	Toxin	0.449
Seq_1119	HVGLKVDGIAGPATRAAIHA	0.294	Toxin	0.245
Seq_1120	IAGPATRAAIHAELLKRPLV	0.196	Toxin	0.124
Seq_1121	AIHAELLKRPLVTFGTARPT	0.126	Toxin	0.037
Seq_1122	RPLVTFGTARPTPKPVPVID	0.209	Toxin	0.14
Seq_1123	ARPTPKPVPVIDTIPPAASS	0.224	Toxin	0.158
Seq_1124	KYSAYMAGLRKRLLWRFIAE	0.226	Toxin	0.161
Seq_1125	LRKRLLWRFIAELIFGASVF	0.673	Toxin	0.712
Seq_1126	ASVFIVLVFFFIASAPSCAQ	0.475	Toxin	0.468
Seq_1127	ICQRWAFTLSAYNGGLGWVN	0.282	Toxin	0.23
Seq_1128	RHQPLYVAAGWGTSVCGVGG	0.173	Toxin	0.095
Seq_1129	GYRYRGRGFIQLTGRHNYQR	0.193	Toxin	0.12
Seq_1130	PRRISPAGIDLIKRWEGCRL	0.388	Toxin	0.361
Seq_1131	IDLIKRWEGCRLTAYRCPAG	0.523	Toxin	0.527
Seq_1132	GCRLTAYRCPAGVWTVGYGS	0.396	Toxin	0.371
Seq_1133	CPAGVWTVGYGSTGDHVHDG	0.169	Toxin	0.09
Seq_1134	RRDLERFERAVAGACPASAP	0.153	Toxin	0.071
Seq_1135	AGDFDGAAKQFGRWVFAGGK	0.201	Toxin	0.13
Seq_1136	KQFGRWVFAGGKRLPGLVNR	0.581	Toxin	0.599
Seq_1137	LTGRANYRAFTAWTKRQGLS	0.16	Toxin	0.079
Seq_1138	TNGTNWIGSFPKVLNDFIGG	0.313	Toxin	0.268
Seq_1139	FNNAMRTAGITTVKRAAMWC	0.226	Toxin	0.161
Seq_1140	IGLIAPVLNKYMPGAGYKVR	0.53	Toxin	0.536
Seq_1141	LFERHWMYKLLKQAGKPTPI	0.371	Toxin	0.34
Seq_1142	KLLKQAGKPTPISDVCNPKA	0.724	Toxin	0.775
Seq_1143	PTPISDVCNPKAGGYKGGAA	0.239	Toxin	0.177
Seq_1144	SWGLFQIMGFHWKSLKYGSL	0.706	Toxin	0.753
Seq_1145	GAVSAGGVNFATKWLDYVKS	0.305	Toxin	0.258
Seq_1146	NFATKWLDYVKSKTGVTPMF	0.177	Toxin	0.1
Seq_1147	PRELYGSLKYWSKMTCFQYT	0.229	Toxin	0.164
Seq_1148	KYWSKMTCFQYTSSGRLSGY	0.152	Toxin	0.069
Seq_1149	YNVLGMFKVNRQGGAKLYTS	0.252	Toxin	0.193
Seq_1150	VFFPKIGWVGANEIIHQGGH	0.523	Toxin	0.527
Seq_1151	TSGYRPPTVNAAVGGASNSQ	0.13	Toxin	0.042
Seq_1152	SSFTHIDLRGYRARWAYGNA	0.19	Toxin	0.116
Seq_1153	CPHRSAKLHSGIDPLKQGWN	0.472	Toxin	0.464
Seq_1154	KPTSTTTTKKVASASTPATR	0.119	Toxin	0.029
Seq_1155	KKVASASTPATRKTINGWKT	0.398	Toxin	0.373
Seq_1156	PATRKTINGWKTNKYGTLYK	0.236	Toxin	0.173
Seq_1157	GWKTNKYGTLYKAKKGSFTA	0.67	Toxin	0.709
Seq_1158	TLYKAKKGSFTANTAIITRY	0.198	Toxin	0.126
Seq_1159	RPSTVPQKGWIVVLTAGTYS	0.131	Toxin	0.043
Seq_1160	NQGDQKGACDQLRRWTYAKG	0.516	Toxin	0.519
Seq_1161	CDQLRRWTYAKGKQWKGLVT	0.453	Toxin	0.441
Seq_1162	IEDRITRWNRCLSIGAALLP	0.184	Toxin	0.109
Seq_1163	VEGQVRWDWPLYGRIAEVFK	0.184	Toxin	0.109
Seq_1164	WPLYGRIAEVFKAAAVDLKT	0.482	Toxin	0.477
Seq_1165	TPIITRTVGKLRSCPHPPLL	0.383	Toxin	0.354
Seq_1166	GKLRSCPHPPLLPAGATSVY	0.509	Toxin	0.51
Seq_1167	LPIRTWNGVAPGNAGYAVGP	0.163	Toxin	0.083
Seq_1168	DGDGIKYAGRGYVMITGYAN	0.19	Toxin	0.116
Seq_1169	SVFELITRRINGGLNGLKDR	0.21	Toxin	0.141
Seq_1170	GWKPIDSNPKKVTKKVNTPS	0.605	Toxin	0.628
Seq_1171	WRDWGMGDFHNIWGVAVHHT	0.411	Toxin	0.389
Seq_1172	IVPIIGGKISWNLMIYPLPK	0.765	Toxin	0.826
Seq_1173	GQNWNGKGWTNGVAQPGWGP	0.238	Toxin	0.176
Seq_1174	FPNNLSVGNKAKGIIKQATT	0.589	Toxin	0.609
Seq_1175	TNERDFIRKYITPNIAKYLR	0.268	Toxin	0.213
Seq_1176	KYITPNIAKYLRHAGHEVAL	0.205	Toxin	0.135
Seq_1177	HGKPIGGLVAGNVKTSAKNQ	0.577	Toxin	0.594
Seq_1178	VAGNVKTSAKNQKNPPVPAG	0.328	Toxin	0.287
Seq_1179	KNMLPSIWRKLTSKLGKEKK	0.62	Toxin	0.647
Seq_1180	WRGDPTFLPDVFRAFGVNFR	0.235	Toxin	0.172
Seq_1181	DSSGYFQQRPPWWGTPAQRM	0.183	Toxin	0.108
Seq_1182	LKLVSYLCPANVWTIGFGTT	0.3	Toxin	0.252
Seq_1183	PANVWTIGFGTTVYPSGKKV	0.187	Toxin	0.113
Seq_1184	FGTTVYPSGKKVKQGEKCTP	0.577	Toxin	0.594
Seq_1185	AADQFPLWNKGGGKVLKGLV	0.536	Toxin	0.543
Seq_1186	IGRDKKNSNIKGFVYTFNKY	0.296	Toxin	0.247
Seq_1187	ILFKGRGPIQTTGRKNYDVA	0.452	Toxin	0.44
Seq_1188	PVRPGVPSENGWPMCNRGGC	0.406	Toxin	0.383
Seq_1189	ENGWPMCNRGGCILITAPGA	0.342	Toxin	0.304
Seq_1190	RGGCILITAPGAGRTVPVRA	0.419	Toxin	0.399
Seq_1191	PWGRRVMPAARIAKVRALLA	0.445	Toxin	0.431
Seq_1192	RDGVYTFVGAGIAWHAGTGS	0.139	Toxin	0.053
Seq_1193	GVAAILNRLGQTASHVIGHK	0.217	Toxin	0.15
Seq_1194	LITPDGKCHLIAVGPCNHAG	0.631	Toxin	0.661
Seq_1195	HLIAVGPCNHAGIGKYPGIA	0.523	Toxin	0.527
Seq_1196	QYPNSTWKIYANTPSFVPKP	0.159	Toxin	0.078
Seq_1197	IYANTPSFVPKPGDVVCWTY	0.576	Toxin	0.593
Seq_1198	VPKPGDVVCWTYGAYGHTAI	0.237	Toxin	0.174
Seq_1199	KETTKNKIKSKTKPVKKAKA	0.673	Toxin	0.712
Seq_1200	KDGYWWVRFRYVQPGSSKKD	0.483	Toxin	0.478
Seq_1201	FRYVQPGSSKKDFYCAVCKI	0.473	Toxin	0.466
Seq_1202	FPMWFIRPLFKSENNTKKSN	0.431	Toxin	0.414
Seq_1203	LKKWKLPANRNTVRLHMEYV	0.613	Toxin	0.638
Seq_1204	TGWDPVKQGRPNQATINKLK	0.556	Toxin	0.568
Seq_1205	FVRPNFKAAEKITWNWSGRF	0.214	Toxin	0.146
Seq_1206	YYDNPMYFIRPLYKAKTTVV	0.382	Toxin	0.353
Seq_1207	IRPLYKAKTTVVDKVKDKVT	0.402	Toxin	0.378
Seq_1208	TTVVDKVKDKVTSVAKPTTK	0.327	Toxin	0.285
Seq_1209	SVAKPTTKGKKILIAAGHGY	0.533	Toxin	0.54
Seq_1210	NGKPINGAPASKKKVTWNWK	0.694	Toxin	0.738
Seq_1211	PASKKKVTWNWKGRFYPNVG	0.284	Toxin	0.232
Seq_1212	WNWKGRFYPNVGKTGIKVRR	0.772	Toxin	0.835
Seq_1213	PNVGKTGIKVRRKPGLQGAI	0.611	Toxin	0.636
Seq_1214	KYPTNPRAGYFYLAVCKIKD	0.474	Toxin	0.467
Seq_1215	GGNSAAEDLAKYLGNAANQV	0.224	Toxin	0.158
Seq_1216	SANPRSINLCFAGSRASWSR	0.288	Toxin	0.237
Seq_1217	GDQFPWDYFANRVAFWAAGG	0.205	Toxin	0.135
Seq_1218	AAGGVDGPTQPPTPAKPQPV	0.179	Toxin	0.103
Seq_1219	GGFAVDLVPIVNGKVSWDWR	0.561	Toxin	0.574
Seq_1220	PIVNGKVSWDWRYFYAIAEA	0.184	Toxin	0.109
Seq_1221	RWGGCWEVINNKSGTAKSWV	0.645	Toxin	0.678
Seq_1222	FVRWSNANGKWMLGLFRRRL	0.424	Toxin	0.405
Seq_1223	GKWMLGLFRRRLSEAMIYAG	0.331	Toxin	0.29
Seq_1224	WLRFKYQAQVQVKKISTAPF	0.496	Toxin	0.494
Seq_1225	PNNTFPKGWKVVKNYPSYVP	0.448	Toxin	0.435
Seq_1226	KKKAPDKWASLIKKASKEMG	0.779	Toxin	0.843
Seq_1227	TWKNDYNPNGGWSPRGAKVK	0.527	Toxin	0.532
Seq_1228	NGGWSPRGAKVKAGGGGRDF	0.499	Toxin	0.498
Seq_1229	TFIVGWADNRLGNVPPARCA	0.441	Toxin	0.426
Seq_1230	NGYRWITYIANNGQRCYIAT	0.537	Toxin	0.545
Seq_1231	ISSFGNFSALWKKVCKVSYE	0.612	Toxin	0.637
Seq_1232	KGIVKSFNLPKKSSAVYHTV	0.677	Toxin	0.717
Seq_1233	AYGGNPRGKPRDIYPGDHHR	0.44	Toxin	0.425
Seq_1234	WNHPLGNQKPAMWQFGSNAL	0.461	Toxin	0.451
Seq_1235	RTLCALAAVAASATATVAAP	0.145	Toxin	0.061
Seq_1236	KVDLFKAVTGLLTSTAGALN	0.281	Toxin	0.229
Seq_1237	ACGYSRNVKNLDKQIAKYIN	0.497	Toxin	0.495
Seq_1238	KNLDKQIAKYINGVKKSAPS	0.526	Toxin	0.531
Seq_1239	PPICAIAIYTKGVYSRWGHT	0.246	Toxin	0.185
Seq_1240	ADDGTWQRSSPYGPRGGGHH	0.19	Toxin	0.116
Seq_1241	ADRAPGSVSGFGNWIWGDAQ	0.29	Toxin	0.24
Seq_1242	GWKVNKYGTYYKSDVAHFTP	0.246	Toxin	0.185
Seq_1243	WFIRPKFSQKSSTKKASLFS	0.897	Toxin	0.989
Seq_1244	STWKVYGLGWARRAMGTLAA	0.269	Toxin	0.214
Seq_1245	MKTKKQALKWILNTIGQGID	0.148	Toxin	0.064
Seq_1246	GNAIDAPKNNFKGTAKVIKN	0.537	Toxin	0.545
Seq_1247	GVSHFIRPKFKKTAKTEVTS	0.696	Toxin	0.741
Seq_1248	GLKNAGYSRYAQGVAHAYAS	0.162	Toxin	0.082
Seq_1249	KNSGSLPKKQGKKQTSKSNI	0.622	Toxin	0.649
Seq_1250	EVGRFTVKVAGLNVRKAPHL	0.256	Toxin	0.198
Seq_1251	ANRRDMNGWKINKYGTCLLY	0.394	Toxin	0.368
Seq_1252	WGNTDHTDPGSGFPICLLYT	0.421	Toxin	0.401
Seq_1253	TCGVRQGIVTRTTGPFTSCP	0.222	Toxin	0.156
Seq_1254	QALRDRNWQRFAYYYNGPAY	0.18	Toxin	0.104
Seq_1255	VQGWNTRSLGICLAGGVSEK	0.261	Toxin	0.204
Seq_1256	PTIHSVIGHRDTGAKKACPS	0.433	Toxin	0.416
Seq_1257	SLSKLEGVDPRLVKVIKRAI	0.336	Toxin	0.296
Seq_1258	TVKAVCARRLSFLRGLSTFS	0.208	Toxin	0.138
Seq_1259	RLSFLRGLSTFSTFGKGWSR	0.422	Toxin	0.403
Seq_1260	STFSTFGKGWSRRVADVEAK	0.16	Toxin	0.079
Seq_1261	LGNTHAGDGWKFRGRGLKQL	0.384	Toxin	0.356
Seq_1262	GWKFRGRGLKQLTGRDNYRR	0.704	Toxin	0.751
Seq_1263	RRINGGLNGYADRQARYARA	0.158	Toxin	0.077
Seq_1264	VRFADAARPVPKPNPAPARG	0.376	Toxin	0.346
Seq_1265	PVPKPNPAPARGTPAGGGVI	0.11	Toxin	0.018
Seq_1266	PARGTPAGGGVIAVVVAAIA	0.144	Toxin	0.06
Seq_1267	GGVIAVVVAAIAAVAAFIGL	0.36	Toxin	0.326
Seq_1268	ALGFYTGQIDGLWGPLSHGA	0.144	Toxin	0.06
Seq_1269	IDGLWGPLSHGAFTNARRSV	0.42	Toxin	0.4
Seq_1271	DFSGQYGSANWRKSSMRRHL	0.27	Toxin	0.215
Seq_1272	YAKACDALLMWRKAGGYDCS	0.643	Toxin	0.675
Seq_1273	YDCSTLVNGKPNRRCWGVWV	0.823	Toxin	0.897
Seq_1274	GKPNRRCWGVWVRQLERHAQ	0.434	Toxin	0.417
Seq_1275	VRLWGNAKDAIKNDMKGLAT	0.518	Toxin	0.521
Seq_1276	HYYDGVTHFIRPHFRKESKP	0.295	Toxin	0.246
Seq_1277	FIRPHFRKESKPKNVYKWNG	0.557	Toxin	0.569
Seq_1278	ESKPKNVYKWNGKFTSFKTN	0.162	Toxin	0.082
Seq_1279	KWNGKFTSFKTNKRPIRVRL	0.766	Toxin	0.827
Seq_1280	KDGFWWLGFYYQQKGASKNR	0.571	Toxin	0.586
Seq_1281	FYYQQKGASKNRFYMSIGKI	0.186	Toxin	0.111
Seq_1282	MTPSMKKKLIGVIAGGGGAI	0.18	Toxin	0.104
Seq_1283	GRYQQLYLFWPHYKKQLALP	0.317	Toxin	0.273
Seq_1285	RNGNKGPGDGWLYRGRGLIQ	0.234	Toxin	0.171
Seq_1286	QDENAARSAAWFCATKGCLK	0.633	Toxin	0.663
Seq_1287	AAWFCATKGCLKYSGDLVRV	0.526	Toxin	0.531
Seq_1288	QPVYDAVVSWAFNVGTYAAC	0.185	Toxin	0.11
Seq_1289	SWAFNVGTYAACRSTLGAYI	0.263	Toxin	0.206
Seq_1290	WRSACLQLPRWVFVKGVFSQ	0.605	Toxin	0.628
Seq_1291	PRWVFVKGVFSQGLQNRRDR	0.559	Toxin	0.572
Seq_1293	VSFAFNVGTGNACGSTLVKL	0.212	Toxin	0.143
Seq_1294	LVKLLNQRRWADACRQLPRW	0.673	Toxin	0.712
Seq_1295	RWADACRQLPRWVYVNGVFN	0.627	Toxin	0.656
Seq_1296	YVNRNECLWYHPTDYVEWHC	0.859	Toxin	0.942
Seq_1297	FGTSCPHRSWDIHVGKGAAN	0.455	Toxin	0.443
Seq_1298	VFNGGYGGGAGHVAPVTRAT	0.144	Toxin	0.06
Seq_1299	IRFEFPSNINAGKKAKKIIK	0.706	Toxin	0.753
Seq_1300	INAGKKAKKIIKNAVSKNEK	0.838	Toxin	0.916
Seq_1301	KDFINFKWPKGFQVIKGKNQ	0.838	Toxin	0.916
Seq_1302	RSGKLKGVVIHNTAGSATAK	0.501	Toxin	0.5
Seq_1303	GLPVNRSTVRLHCEFVPTAC	0.437	Toxin	0.421
Seq_1304	VRLHCEFVPTACPHRSMTIH	0.59	Toxin	0.61
Seq_1305	PTACPHRSMTIHTGWNPVTK	0.2	Toxin	0.129
Seq_1306	MTIHTGWNPVTKGAAPSNIV	0.132	Toxin	0.045
Seq_1307	KTKTAVSKKIGNGWKKNKYG	0.739	Toxin	0.794
Seq_1308	KIGNGWKKNKYGILWKKEKG	0.897	Toxin	0.989
Seq_1309	RYKGPSIHNPIAGGLEYNQS	0.226	Toxin	0.161
Seq_1310	RYQLLTIGTRRPGRQLRTGK	0.167	Toxin	0.088
Seq_1311	KFKYPTNPGTGYFYLPVCEI	0.247	Toxin	0.187
Seq_1312	RPHYKAKVSTISKVKAAVTK	0.423	Toxin	0.404
Seq_1313	STISKVKAAVTKPKKTKSTG	0.563	Toxin	0.577
Seq_1314	AVTKPKKTKSTGKKILIVSG	0.541	Toxin	0.549
Seq_1315	IGGTSAGNKKAPQTRWNWKG	0.532	Toxin	0.538
Seq_1316	KKAPQTRWNWKGRFTPNTAI	0.232	Toxin	0.168
Seq_1317	YWWISYTSKGKTYYSAVCKI	0.579	Toxin	0.596
Seq_1318	FTNGNQPIIARTTGPFRSCP	0.247	Toxin	0.187
Seq_1319	IARTTGPFRSCPIGYTFQPG	0.283	Toxin	0.231
Seq_1320	RSCPIGYTFQPGGYTPTYKE	0.141	Toxin	0.056
Seq_1321	TWNGVAPPSHSVGKLWGTIK	0.598	Toxin	0.62
Seq_1322	INGKPISATSGGSKKSLGTG	0.488	Toxin	0.484
Seq_1323	ETVMLHCPFVSTACPHRTMA	0.194	Toxin	0.121
Seq_1324	VWIGFYWNNTRYYMPMRTWN	0.511	Toxin	0.512
Seq_1325	KLLWPTSATWITSPYGWRTH	0.383	Toxin	0.354
Seq_1326	TWITSPYGWRTHPIFGTPRF	0.232	Toxin	0.168
Seq_1328	TVYAHLGGHFVSTGQRVSRG	0.134	Toxin	0.047
Seq_1329	IVHSILKKTNRNIILAVFFL	0.416	Toxin	0.395
Seq_1330	GQWWWADARTCMDPTLSAGL	0.57	Toxin	0.585
Seq_1331	YGDWKNIGHGDFGGIWGVVA	0.297	Toxin	0.248
Seq_1332	HGDFGGIWGVVAHHTGGNSS	0.321	Toxin	0.278
Seq_1333	AGVAYVVGAGIAWHAGNGSW	0.379	Toxin	0.35
Seq_1334	AGIAWHAGNGSWPGIAANNA	0.544	Toxin	0.553
Seq_1335	WSPAQYWAYVKCCAAICRRL	0.935	Toxin	1
Seq_1336	YVKCCAAICRRLGVRADRVI	0.591	Toxin	0.611
Seq_1338	FGQWIVLDHNIGGKVYSTVY	0.372	Toxin	0.341
Seq_1339	HNIGGKVYSTVYGHMFPDDL	0.139	Toxin	0.053
Seq_1340	IGQFPKVLNEYMPAAKYKHR	0.414	Toxin	0.393
Seq_1341	LNCRCGCGMTITKPLLDKLN	0.667	Toxin	0.705
Seq_1342	LAGVPFAVTSGARCKEHNRK	0.578	Toxin	0.595
Seq_1343	INNKLPKGWKLVLNRPSTVP	0.781	Toxin	0.846
Seq_1344	GNKPAPVRAATAVAANAIAK	0.268	Toxin	0.213
Seq_1345	ASRAGRAVSTAEYFASTSRS	0.107	Toxin	0.014
Seq_1346	RLYGQGRTAAQCIAKGVPAG	0.234	Toxin	0.171
Seq_1347	AAQCIAKGVPAGYAKPAERK	0.326	Toxin	0.284
Seq_1348	ENGKLGLWPKLAQAFKQAAR	0.539	Toxin	0.547
Seq_1349	AEARPMDYACVRPLFGGRMT	0.139	Toxin	0.053
Seq_1350	DGWAYRGRGYVQITGRANYA	0.27	Toxin	0.215
Seq_1351	DIAAWILVSGCVKGWFTGRR	0.618	Toxin	0.644
Seq_1352	PGNYMKPLYITVHNTANTAK	0.176	Toxin	0.099
Seq_1353	GIPLANVVPHKRWSGKQCPR	0.585	Toxin	0.604
Seq_1354	PHKRWSGKQCPRKLLNRWDS	0.59	Toxin	0.61
Seq_1355	IAIAHTNKKPTVKPAKTTSK	0.547	Toxin	0.557
Seq_1356	KPTVKPAKTTSKPAASKPAK	0.509	Toxin	0.51
Seq_1357	TTSKPAASKPAKKTHNLPSG	0.35	Toxin	0.314
Seq_1358	KVTKPLTKGAGVKALQKALA	0.707	Toxin	0.754
Seq_1359	KIAKKTKAILEKVYGATVKL	0.652	Toxin	0.686
Seq_1360	GKQQKVVHDAIYRKIKGKAV	0.517	Toxin	0.52
Seq_1361	KVSSSNKTKPTNKPSPKGVK	0.443	Toxin	0.429
Seq_1362	KPTNKPSPKGVKMAVVKPNA	0.551	Toxin	0.562
Seq_1363	HSNLYDWGQCTWHVFNKRAQ	0.645	Toxin	0.678
Seq_1364	FPKNVSVAKKAKRKLTSKKV	0.785	Toxin	0.851
Seq_1365	QGRKWADFARRYNGPAFKDN	0.335	Toxin	0.295
Seq_1366	WHTDPEPHGRGWRDVGYHYV	0.401	Toxin	0.377
Seq_1367	GGYNTGNVGICLVGGVAADA	0.296	Toxin	0.247
Seq_1368	AVIMGHNGFPGHESRGCPCF	0.648	Toxin	0.681
Seq_1369	FPGHESRGCPCFDWRAYRDA	0.333	Toxin	0.293
Seq_1370	KDVKVKATPTQVTTGATPYT	0.105	Toxin	0.011
Seq_1371	FVSVTKRNGYWWAKFKYPTN	0.442	Toxin	0.427
Seq_1372	DFDKWYGRQCADLSTAYCYY	0.617	Toxin	0.643
Seq_1373	IALTWQWLPDTFTRIKNVAS	0.326	Toxin	0.284
Seq_1374	SPPAYVKHNYSGVWGFIRPK	0.161	Toxin	0.08
Seq_1375	NYSGVWGFIRPKFATASKAK	0.622	Toxin	0.649
Seq_1376	TGNVGNYKWNNTSMTYGAGT	0.239	Toxin	0.177
Seq_1377	RITSIDVKPTIKGGAKKKTS	0.687	Toxin	0.73
Seq_1378	KPGDVVVWNRKYGGGYGPVS	0.218	Toxin	0.151
Seq_1379	PVKGTPAPRGPPSSAVPPPP	0.227	Toxin	0.162
Seq_1380	RGPPSSAVPPPPAPEAGGKM	0.186	Toxin	0.111
Seq_1381	VVGNVPPSGGCHLHLAVNKN	0.665	Toxin	0.702
Seq_1382	FIHVNTVAPFGTFRTKIRKW	0.414	Toxin	0.393
Seq_1384	WLAGALTPGTKAGGTKPHGM	0.404	Toxin	0.38
Seq_1385	RQWNYPLGNQRPAVWQFGSN	0.344	Toxin	0.306
Seq_1386	KDDKKLIKHEKWHGVTQTAC	0.564	Toxin	0.578
Seq_1387	SYIGNSGYRRYVAYRRLTGN	0.207	Toxin	0.137
Seq_1388	TIDQLKHLFTGTRATPPAPR	0.11	Toxin	0.018
Seq_1389	FTGTRATPPAPRPERERKPM	0.167	Toxin	0.088
Seq_1390	YNCGPASAQTIIRAATGVLL	0.172	Toxin	0.094
Seq_1391	TLNTPCKSHVPGSKHIAPLA	0.537	Toxin	0.545
Seq_1392	WGTDFGLAGGSGGKPVYAVK	0.277	Toxin	0.224
Seq_1393	LNWTQRFTFGKPRPTHHIKT	0.395	Toxin	0.369
Seq_1394	FGKPRPTHHIKTIIIHVTVN	0.6	Toxin	0.622
Seq_1395	KGKKILLVAGHGKGACQSYQ	0.919	Toxin	1
Seq_1396	AGHGKGACQSYQPRGISAAG	0.352	Toxin	0.316
Seq_1397	PVFAVKSGRVTRSGPASGFG	0.119	Toxin	0.029
Seq_1398	CGVGVAYHAGRGYKTGWPTN	0.536	Toxin	0.543
Seq_1399	FNDIVKPINKYTGDFVKGFC	0.444	Toxin	0.43
Seq_1400	GGGQGSRDRGRGGTCNHLSI	0.419	Toxin	0.399
Seq_1401	RPFAPGPWPINEKQVDALVS	0.248	Toxin	0.188
Seq_1402	ALVSLLARLCRQHGIAVTRQ	0.371	Toxin	0.34
Seq_1403	IAGKMTVDAVQKALAKGICT	0.457	Toxin	0.446
Seq_1404	SQTSLDKLKGVNPALVKVVK	0.336	Toxin	0.296
Seq_1405	KGVNPALVKVVKRAIQISKQ	0.661	Toxin	0.698
Seq_1406	NLPINRDTVNLHRKYFSTSC	0.445	Toxin	0.431
Seq_1407	VNLHRKYFSTSCPHRSWDIH	0.552	Toxin	0.563
Seq_1408	KTDWVKFAQVIKKDGYWWHH	0.667	Toxin	0.705
Seq_1409	GYWWHHFKYQAPGSSNKHFY	0.57	Toxin	0.585
Seq_1410	VFNIGGGNFRKSTLLRKLNV	0.725	Toxin	0.777
Seq_1411	WKYAGGKPILLSRRLREQAV	0.631	Toxin	0.661
Seq_1412	YAKDIPFKNNFSGLATCLLY	0.269	Toxin	0.214
Seq_1413	GKRQKQSKNSKKPRPKKQKS	0.603	Toxin	0.626
Seq_1414	NSKKPRPKKQKSKPQKPKTE	0.647	Toxin	0.68
Seq_1415	MWFIRPKYKDEKKTANYSAK	0.284	Toxin	0.232
Seq_1416	MKSIRTKLIAAFVAAGLSAP	0.135	Toxin	0.048
Seq_1417	EACQQLSRWVKAKGKTLRGL	0.286	Toxin	0.235
Seq_1418	IPISNVRTHKSWSGKHCPHR	0.556	Toxin	0.568
Seq_1419	GPNGNYKGNVDGSYPYGIFA	0.14	Toxin	0.055
Seq_1420	SDFVWIPRYGGNKPAYPCDI	0.584	Toxin	0.603
Seq_1421	ETGNVPGIGKCDLNQLIGSK	0.447	Toxin	0.433
Seq_1422	GDQTGREIWACNYYNYPWNC	0.885	Toxin	0.974
Seq_1423	WACNYYNYPWNCVLRYVGNN	0.976	Toxin	1
Seq_1424	PWNCVLRYVGNNKSTNKHKQ	0.657	Toxin	0.693
Seq_1425	TSPSIKSPIVACYGRNQPIH	0.231	Toxin	0.167
Seq_1426	RWISYIGVNSGQRRYVACRR	0.473	Toxin	0.466
Seq_1427	NSGQRRYVACRRLSGDARAW	0.434	Toxin	0.417
Seq_1428	DGNVFDLVNYYWNYLFGHGL	0.277	Toxin	0.224
Seq_1429	NYYWNYLFGHGLKGSGAKDI	0.427	Toxin	0.409
Seq_1430	YGSHWGQGWGHTGIVLSATL	0.213	Toxin	0.145
Seq_1431	KRTHHYSNPMWFIRPKYKVK	0.584	Toxin	0.603
Seq_1432	PMWFIRPKYKVKTTAKQKTK	0.551	Toxin	0.562
Seq_1433	YKVKTTAKQKTKAVVAKVTP	0.418	Toxin	0.398
Seq_1434	IKKNLTKFNKAIANAINGKA	0.811	Toxin	0.883
Seq_1435	NKAIANAINGKAIGGAPASK	0.343	Toxin	0.305
Seq_1436	NGKAIGGAPASKPKPKPKAK	0.792	Toxin	0.859
Seq_1437	PASKPKPKPKAKQTVWNWKG	0.472	Toxin	0.464
Seq_1438	PKAKQTVWNWKGRFTANTTI	0.167	Toxin	0.088
Seq_1439	GKFKYPTNPGAGYFWMALTP	0.167	Toxin	0.088
Seq_1440	FIKQIRTYQAGKIPTATVAK	0.245	Toxin	0.184
Seq_1441	PFRSCPYAYDFQPGGYTPTY	0.104	Toxin	0.01
Seq_1442	YWAKLFGHGLRGTGAADIPF	0.338	Toxin	0.299
Seq_1443	HNYEFPMWFIRPFYKKTNVA	0.464	Toxin	0.454
Seq_1444	ESRIGWHTANAIGNKNGYGI	0.182	Toxin	0.106
Seq_1445	MLQDGHVWIGYTWKSKRYYL	0.302	Toxin	0.254
Seq_1446	YTWKSKRYYLPIRTWNGVAP	0.33	Toxin	0.289
Seq_1447	YLPIRTWNGVAPPHHGVGTL	0.223	Toxin	0.157
Seq_1448	MRIPARRTLLAAPALAAALV	0.103	Toxin	0.009
Seq_1449	LLAAPALAAALVAAGGSVAS	0.251	Toxin	0.192
Seq_1450	SVASAAEGTCPTPLKPLRAP	0.246	Toxin	0.185
Seq_1451	TCPTPLKPLRAPALGTVTLR	0.342	Toxin	0.304
Seq_1452	GSAVRSLQNLLNHAKRLRTS	0.307	Toxin	0.261
Seq_1453	QCLSEGTIGWHAPPNPCLLY	0.728	Toxin	0.78
Seq_1454	GWHAPPNPCLLYTSPSPRDL	0.421	Toxin	0.401
Seq_1455	HAIDPMPWLRGATQPSGTGP	0.105	Toxin	0.011
Seq_1456	GTGPNIRNVAAVTPGVGCGD	0.216	Toxin	0.148
Seq_1457	VPAAFEPWIIKAGKTQGGLK	0.516	Toxin	0.519
Seq_1459	KPYQDIVGVWTVCYGSTGAH	0.233	Toxin	0.169
Seq_1460	VWTVCYGSTGAHVRSGGVRT	0.222	Toxin	0.156
Seq_1461	PKWSYAGGKQVRGLLNRRLA	0.385	Toxin	0.357
Seq_1462	RTTREYGGPRTRYAPYYGRG	0.121	Toxin	0.031
Seq_1463	QVTWRDNYAKFGAWCKARGL	0.547	Toxin	0.557
Seq_1464	AKFGAWCKARGLVPDADYFV	0.448	Toxin	0.435
Seq_1465	APAAKPVSADRKTWLRKKIA	0.467	Toxin	0.458
Seq_1466	ADRKTWLRKKIATHGIWSPA	0.54	Toxin	0.548
Seq_1467	AVLCRRLCDKYGIPKRKLSA	0.726	Toxin	0.778
Seq_1468	RDRGHGDFGTIWGVVCHHTG	0.364	Toxin	0.331
Seq_1469	YLGRDGAYTVCGAGIAWHAG	0.286	Toxin	0.235
Seq_1470	WHAGAGSWPGITNGNANQVT	0.503	Toxin	0.503
Seq_1471	AILRHLRLPASRAIAHREWA	0.435	Toxin	0.419
Seq_1472	GHGDFGSIWGVICHHTGSFG	0.566	Toxin	0.58
Seq_1473	DQLVKGWPQLGKNAKGDPLT	0.385	Toxin	0.357
Seq_1474	WGTDFGWPGGSANKPVFACQ	0.605	Toxin	0.628
Seq_1475	GGSANKPVFACQGGTVTMVG	0.142	Toxin	0.057
Seq_1476	FACQGGTVTMVGTASGFGMW	0.11	Toxin	0.018
Seq_1477	HALPLDRYRRLLPAVTCALL	0.33	Toxin	0.289
Seq_1478	EGRADLGNVFPGDGPRFKGH	0.14	Toxin	0.055
Seq_1479	VFPGDGPRFKGHGPIQITGR	0.446	Toxin	0.432
Seq_1480	VAGPGSKDQRGGLRPTGWPQ	0.154	Toxin	0.072
Seq_1481	QRGGLRPTGWPQLGGRSLVD	0.188	Toxin	0.114
Seq_1482	QTSGPGWSWDRTQYRGRGPI	0.148	Toxin	0.064
Seq_1483	RGPIQLTWQANYRKFGEWCK	0.427	Toxin	0.409
Seq_1484	QANYRKFGEWCKAKGYVTDS	0.336	Toxin	0.296
Seq_1485	ASWYWLHGGPRPGRINAFAD	0.646	Toxin	0.679
Seq_1486	NGMPDRRDRWNRCLALGSAL	0.343	Toxin	0.305
Seq_1487	PNPSSPRGGAPVLWFLLHTQ	0.163	Toxin	0.083
Seq_1488	FAGSRASWTRQQWFYNMRRG	0.16	Toxin	0.079
Seq_1489	NKAGQRRTLRAGLAALLRGG	0.168	Toxin	0.089
Seq_1490	GEPLTLVDGVAKAIGLLGKI	0.27	Toxin	0.215
Seq_1491	ALLKALKGKKWAAFAKAYNG	0.911	Toxin	1
Seq_1492	KKWAAFAKAYNGPAYARNLY	0.616	Toxin	0.642
Seq_1493	AGAKAGVFVPALNAAMSKYG	0.294	Toxin	0.245
Seq_1494	GSRKKIIIWVVALILVPVVI	0.791	Toxin	0.858
Seq_1495	KSQWKNIKGEWYYFDNRGYC	0.548	Toxin	0.558
Seq_1496	GEWYYFDNRGYCFINKWFND	0.695	Toxin	0.739
Seq_1497	MVTGWMHIDHRWYYFKSDGR	0.177	Toxin	0.1
Seq_1498	VWTIGYGTIKYPNGVRVKKG	0.564	Toxin	0.578
Seq_1499	GAADQFLVWNKGGGRVLKGL	0.314	Toxin	0.269
Seq_1500	WNKGGGRVLKGLVIRREAER	0.682	Toxin	0.723
Seq_1501	GFWYVRPNGTYPKGQFEYIE	0.24	Toxin	0.178
Seq_1502	ATSWKRIGGTWYFFNRDGSM	0.182	Toxin	0.106
Seq_1503	GTWYFFNRDGSMQTGWIKYY	0.217	Toxin	0.15
Seq_1504	IGYGTTKYPNGIRVKKGDTC	0.542	Toxin	0.551
Seq_1505	DQFGLWVNARGKRLQGLVNR	0.36	Toxin	0.326
Seq_1506	FDYANYGWNKLFGYNLAGNG	0.289	Toxin	0.238
Seq_1507	GWGHVAWVVSATLNQIVVIE	0.328	Toxin	0.287
Seq_1508	TWNWSGVFTANSTIKVRVKP	0.348	Toxin	0.311
Seq_1509	IDKNGKRTSSYGKFSKVWYN	0.446	Toxin	0.432
Seq_1510	SSYGKFSKVWYNQQTLTYLF	0.129	Toxin	0.041
Seq_1511	TYLFSHILWGKFSTCPSFFM	0.417	Toxin	0.396
Seq_1512	DYKMNLKTLLLTKNACYIAG	0.292	Toxin	0.242
Seq_1513	LSGVLFCNDCGCKLYQLRKT	0.759	Toxin	0.818
Seq_1514	RQEYYICSTFRKRGECTSHY	0.423	Toxin	0.404
Seq_1515	FGIKKNGWPGKTYIKAATEQ	0.759	Toxin	0.818
Seq_1516	MKKKFLVGAIVALFLLPIFP	0.333	Toxin	0.293
